# Supplementary material for: Evidence for a role of RUNX1 as recombinase cofactor for TCRβ rearrangements and pathological deletions in ETV6-RUNX1 ALL
Source: Sci Rep. 2020 Jun 22;10:10024. doi: 10.1038/s41598-020-65744-0 (PMC7308335; doi:10.1038/s41598-020-65744-0)
Supplement: Supplementary file 2 — Supplementary_Table_S1. [file 41598_2020_65744_MOESM2_ESM.xlsx]

## Sheet: Column description
	Supplementary Table S1: Statistics of TCRb VN1DN2J architecture in wildtype, Runx1+/- and Runx1-/- mice thymus and spleen tissues.
1) Columns A to C describe the sample name, the age and sex of the mouse sample (m = male, f = female).
1) Columns D to I describe the read and clonotype numbers.
2) Columns J and K contain information about the number of TCRb D1 and D2 segments observed within the sample.
3) Columns L to AG contain information about the mean and standard deviation of TCRb D1 and D2 segment length and TCRb V, D, and J segments truncation.
Column	Column name	Description
A	Sample name	Sample name (wt = Wildtype, het = Runx1+/-, ko = Runx1-/-)
B	Age (weeks)	Age of mice
C	Sex	Sex of mice (f = female, m = male)
D	No all read pairs	Number of joint NGS read pairs with TCRβ V and J segment matches
E	No all read pairs, cut-off 0.001	Number of joint NGS read pairs with TCRβ V and J segment matches with the cut off 0.001
F	Percentage N all read pairs used with cut off 0.001	Percentage of the number of all read pairs used with cut off 0.001
G	No clonotypes	Number of clonotypes
H	No clonotypes functional	Number of functional clonotypes
I	No clonotypes non-functional	Number of non-functional clonotypes
J	No D1 segments	Number of TCRb D1 segments
K	No D2 segments	Number of TCRb D2 segments
L	CDR3_length (mean)	Mean length of CDR3 region (bp)
M	CDR3_length (SDN)	Standard deviation of CDR3 length (bp)
N	V_truncated (mean)	Mean length of TCRb V segment truncation (bp)
O	V_truncated (SDN)	Standard deviation of TCRb V segment trunctation (bp)
P	D1_length (mean)	Mean length of TCRb D1 region (bp)
Q	D1_length (SDN)	Standard deviation of TCRb D1 region length (bp)
R	D2_length (mean)	Mean length of TCRb D2 region (bp)
S	D2_length (SDN)	Standard deviation of TCRb D2 region length (bp)
T	N1_length (mean)	Mean length of N1 region (bp)
U	N1_length (SDN)	Standard deviation of N1 region length (bp)
V	N2_length (mean)	Mean length of D2 region (bp)
W	N2_length (SDN)	Standard deviation of D2 region length (bp)
X	D1_up_truncated (mean)	Mean length of 5´ TCRb D1 segment trunctation (bp)
Y	D1_up_truncated (SDN)	Standard deviation of of 5´ TCRb D1 segment trunctation (bp)
Z	D2_up_truncated (mean)	Mean length of 5´ TCRb D2 segment trunctation (bp)
AA	D2_up_truncated (SDN)	Standard deviation of of 5´ TCRb D2 segment trunctation (bp)
AB	D1_low_truncated (mean)	Mean length of 3´ TCRb D1 segment trunctation (bp)
AC	D1_low_truncated (SDN)	Standard deviation of of 3´ TCRb D1 segment trunctation (bp)
AD	D2_low_truncated (mean)	Mean length of 3´ TCRb D2 segment trunctation (bp)
AE	D2_low_truncated (SDN)	Standard deviation of of 3´ TCRb D2 segment trunctation (bp)
AF	J_truncated (mean)	Mean length of J segment truncation (bp)
AG	J_truncated (SDN)	Standard deviation of J segment truncation (bp)

## Sheet: Supplementary Table S1
Sample name	Age (weeks)	Sex	No all read pairs	No all read pairs, cut-off 0.001	Percentage No all read pairs used with cut off 0.001	No clonotypes	No clonotypes functional	No clonotypes non-functional	No D1 segments	No D2 segments	CDR3_length (mean)	CDR3_length (SDN)	V_truncated (mean)	V_truncated (SDN)	D1_length (mean)	D1_length (SDN)	D2_length (mean)	D2_length (SDN)	N1_length (mean)	N1_length (SDN)	N2_length (mean)	N2_length (SDN)	D1_up_truncated (mean)	D1_up_truncated (SDN)	D2_up_truncated (mean)	D2_up_truncated (SDN)	D1_low_truncated (mean)	D1_low_truncated (SDN)	D2_low_truncated (mean)	D2_low_truncated (SDN)	J_truncated (mean)	J_truncated (SDN)
Thymus_wt_1	7	f	597130	550893	92.2568	17233	12482	4751	6747	5430	42.4662	4.70204	2.74169	2.29481	6.98563	1.82026	8.30917	2.38076	2.09428	1.96508	1.93288	1.90142	1.8833	1.72059	2.83366	2.11495	2.96322	1.84203	2.49054	1.92466	2.86031	2.61585
Thymus_wt_2	7	m	585005	528699	90.3751	19311	13773	5538	7282	6400	42.3791	4.80821	2.71229	2.30117	7.05064	1.84933	8.31665	2.33868	2.11766	1.92458	1.91707	1.8624	1.84784	1.72348	2.90719	2.11429	2.9231	1.84091	2.43172	1.92605	2.90228	2.67345
Thymus_wt_3	7	f	913989	812521	88.8983	21311	15280	6031	8267	6908	42.3284	4.76986	2.74103	2.31432	7.07347	1.88219	8.31438	2.3702	2.1266	1.93336	1.92588	1.85434	1.8523	1.72522	2.8438	2.09125	2.89125	1.84911	2.47698	1.93597	2.90737	2.6326
Thymus_wt_4	7	f	1213326	1082237	89.1959	22175	15994	6181	8659	7184	42.3783	4.74015	2.69971	2.26273	7.04441	1.83971	8.31929	2.36907	2.08834	1.83542	1.92226	1.9496	1.85577	1.7261	2.85816	2.12646	2.91801	1.83597	2.44989	1.95473	2.86909	2.63373
Thymus_wt_5	7	m	558882	493266	88.2594	21723	15703	6020	8643	6979	42.4136	4.71852	2.70934	2.27939	7.03941	1.83325	8.27399	2.3568	2.09491	1.88038	1.9261	1.8563	1.8497	1.73465	2.90156	2.1071	2.93613	1.83586	2.45838	1.93579	2.90577	2.61942
Thymus_wt_6	7	m	513764	455775	88.7129	21392	15363	6029	8449	6990	42.4425	4.71501	2.7176	2.26853	7.05843	1.84558	8.34203	2.37852	2.1287	1.90903	1.9326	1.88205	1.83489	1.73494	2.92046	2.14444	2.93597	1.85878	2.38555	1.91663	2.88416	2.63598
Thymus_wt_7	7	m	508066	455196	89.5939	18590	13355	5235	7180	6121	42.4221	4.78721	2.70667	2.28858	7.05485	1.85798	8.31997	2.35337	2.1305	1.94494	1.91416	1.83713	1.83036	1.7045	2.87861	2.13333	2.93022	1.87059	2.43735	1.94004	2.8958	2.61487
Thymus_wt_8	7	m	621042	557327	89.7406	19337	13805	5532	7391	6375	42.3098	4.76272	2.72374	2.31422	7.07214	1.86821	8.35839	2.37223	2.11504	1.94813	1.95033	1.88409	1.82506	1.72425	2.88188	2.10815	2.93032	1.84358	2.42055	1.92059	2.9081	2.65924
Thymus_wt_9	7	m	695548	633098	91.0215	20435	14791	5644	8079	6514	42.3494	4.78388	2.80832	2.41127	7.08051	1.84998	8.36889	2.38186	2.14719	2.02572	1.92979	1.87584	1.81842	1.70985	2.82177	2.1281	2.92029	1.85093	2.42908	1.87494	2.86631	2.64953
Thymus_wt_10	7	f	729954	664469	91.0289	16967	12142	4825	6618	5478	42.3064	4.78095	2.75417	2.34215	7.06192	1.87279	8.25	2.36268	2.10025	2.06061	1.95758	1.89286	1.85766	1.72413	2.87915	2.14713	2.89136	1.8505	2.49452	1.97868	2.88289	2.65201
Thymus_het_1	7	m	1140498	1020945	89.5175	20880	15400	5480	8671	6130	42.3986	4.84312	2.77931	2.30851	7.08181	1.85531	8.23713	2.36983	2.20063	1.95593	1.99942	1.92468	1.84927	1.72845	2.88369	2.15306	2.90336	1.83025	2.50082	1.94157	2.96202	2.67594
Thymus_het_2	7	f	615952	560818	91.049	15316	11299	4017	6352	4432	42.3109	4.83721	2.77651	2.34431	7.03036	1.85563	8.22689	2.40433	2.19736	1.97432	1.93938	1.91208	1.87469	1.73746	2.94314	2.13406	2.93199	1.81218	2.44359	1.9563	3.05073	2.69234
Thymus_het_3	7	m	512891	429056	83.6544	23186	17075	6111	9593	6414	42.0653	4.7979	2.83507	2.32745	7.05769	1.85951	8.13793	2.3468	2.15863	1.94738	1.89876	1.87957	1.88711	1.73886	2.92314	2.11936	2.88481	1.82392	2.53352	1.93969	3.10653	2.67837
Thymus_het_4	7	m	602811	553932	91.8915	17777	12743	5034	7281	5442	42.5545	4.89921	2.71447	2.31754	7.09728	1.86592	8.2001	2.35683	2.25445	2.19171	1.99365	2.00894	1.81171	1.69948	2.92983	2.1424	2.90211	1.81767	2.4708	1.94167	2.91802	2.64007
Thymus_het_5	7	m	594348	542187	91.2238	18146	13206	4940	7385	5378	42.5254	4.81189	2.75543	2.31402	7.05277	1.83361	8.23021	2.38926	2.21197	1.9716	1.99666	1.90967	1.81259	1.72243	2.89271	2.10815	2.95234	1.84852	2.46802	1.92441	2.92031	2.66922
Thymus_het_6	7	f	670393	598645	89.2976	22212	16250	5962	9049	6556	42.4503	4.8726	2.76639	2.29045	7.05997	1.86105	8.24727	2.37603	2.19165	1.99147	1.99399	1.92148	1.84838	1.72585	2.88789	2.12926	2.91491	1.85572	2.46278	1.96258	2.87286	2.64454
Thymus_het_7	7	m	637446	581161	91.1702	18804	13669	5135	7980	5360	42.5072	4.80718	2.86779	2.40785	7.09121	1.86088	8.21995	2.36397	2.26291	2.11566	2.02533	1.97575	1.84098	1.71365	2.92966	2.13583	2.90025	1.82752	2.45056	1.90935	2.84253	2.6247
Thymus_het_8	7	f	487542	435275	89.2795	23876	17562	6314	9922	6908	42.4212	4.84289	2.76981	2.28377	7.05679	1.83715	8.22704	2.39381	2.22035	1.99968	2.03477	1.95395	1.82798	1.71783	2.88984	2.15476	2.94185	1.84977	2.47467	1.9721	2.89203	2.65609
Thymus_het_9	7	m	777555	698616	89.8478	20099	14700	5399	8244	6125	42.6042	4.85138	2.7784	2.30757	7.09228	1.87563	8.28106	2.35905	2.2145	1.95199	2.04306	2.06661	1.84148	1.71883	2.89845	2.12712	2.89703	1.82838	2.44735	1.95593	2.91327	2.65367
Thymus_het_10	7	m	636136	565627	88.916	22322	16475	5847	9516	6466	42.5336	4.80851	2.79339	2.32533	7.10107	1.86363	8.28871	2.38016	2.23007	1.9781	2.00561	1.96136	1.82043	1.71044	2.9052	2.14786	2.92634	1.81562	2.44015	1.94977	2.86318	2.62133
Thymus_ko_1	7	m	907213	854278	94.1651	12415	8420	3995	4608	4772	43.2286	5.15952	2.73653	2.33526	7.11833	1.85963	8.5375	2.39965	2.46726	2.21636	2.21497	2.18762	1.83051	1.71566	2.72904	2.10541	2.86697	1.81936	2.42058	1.92866	2.81376	2.65126
Thymus_ko_2	7	m	863384	832170	96.3847	4607	2187	2420	2518	752	42.5539	5.75427	2.7545	2.48143	7.23306	1.88852	7.73261	2.41013	2.63613	2.96796	2.31152	2.4005	1.84869	1.70248	3.41223	2.35476	2.78078	1.79756	2.28324	2.06637	2.72759	2.77258
Thymus_ko_3	7	f	1018135	981580	96.4096	5135	2173	2962	2863	662	41.5899	5.8042	2.89893	2.60467	7.14084	1.78964	7.48994	2.36612	2.53209	2.52098	2.21467	2.40633	1.82606	1.67684	3.58157	2.277	2.90534	1.6893	2.27946	2.03721	3.0927	2.84353
Thymus_ko_4	7	f	840465	809517	96.3178	4881	2065	2816	2607	782	42.22	5.86406	3.00963	2.63584	7.20229	1.9349	7.38643	2.15278	2.79944	2.77074	2.35196	2.73003	1.86613	1.73097	4.05115	2.38646	2.78328	1.78964	2.02302	2.04043	2.91682	2.79447
Thymus_ko_5	7	f	735800	706571	96.0276	5187	2232	2955	2816	780	42.0848	5.80594	2.86254	2.6479	7.25601	1.87743	7.76827	2.30545	2.6544	2.53244	2.49921	2.71322	1.79418	1.70036	3.4641	2.35054	2.8215	1.84751	2.18718	1.93564	3.27164	2.89068
Thymus_ko_6	7	f	455613	437239	95.9672	4960	2307	2653	2689	877	42.2361	5.46662	2.91895	2.67661	7.28202	1.90527	7.58341	2.2157	2.69475	2.63659	2.16905	2.67401	1.86835	1.69902	3.73888	2.29482	2.68985	1.71861	2.11631	1.93329	2.94556	2.74981
Thymus_ko_7	7	f	573856	550692	95.9634	6536	3487	3049	3616	931	41.8692	5.49434	2.98256	2.70939	7.1812	1.85502	7.61159	2.30614	2.66073	2.54095	2.22506	2.2007	1.75277	1.7346	3.54887	2.35608	2.94414	1.97037	2.26208	2.08735	3.10526	2.78243
Thymus_ko_8	7	m	534829	515887	96.4583	4114	1710	2404	2230	665	41.8996	5.88985	3.0158	2.86685	7.17142	1.85681	7.73447	2.41189	2.67617	2.80351	2.22714	2.47052	1.92601	1.72476	3.28571	2.3374	2.76457	1.80863	2.38496	2.1033	3.02212	2.90999
Thymus_ko_9	7	m	222903	216108	96.9516	3749	1730	2019	2038	656	42.0654	5.73589	3.01147	2.86417	7.26479	1.8538	7.68414	2.25942	2.67482	2.79708	1.9695	2.81834	1.96418	1.72116	3.6372	2.2499	2.64426	1.7164	2.20427	1.90645	2.82982	2.75345
Thymus_ko_10	7	m	523508	482344	92.1369	15207	9938	5269	5814	5318	42.8404	4.96537	2.76919	2.41839	7.06009	1.86034	8.48758	2.39947	2.36854	2.21732	2.05303	2.04322	1.75937	1.70055	2.81929	2.09988	3.00275	1.83332	2.34844	1.91533	2.80384	2.60959
Spleen_wt_1	7	f	217159	207304	95.4619	6277	4571	1706	2296	2155	41.7075	4.48841	2.73379	2.29716	7.01881	1.85638	8.22273	2.38124	1.91523	1.84326	1.8328	1.93824	1.90897	1.72789	3.00186	2.10186	2.86803	1.83372	2.41485	1.91669	2.96368	2.67455
Spleen_wt_2	7	m	284144	269850	94.9695	7500	5425	2075	2775	2578	41.6632	4.592	2.7168	2.28192	7.02994	1.87112	8.33251	2.36354	1.9003	1.95079	1.76055	1.94589	1.98234	1.75275	2.93949	2.11216	2.81694	1.84717	2.41078	1.89888	2.96813	2.68856
Spleen_wt_3	7	f	648814	616877	95.0776	8806	6442	2364	3219	3084	41.942	4.5407	2.67397	2.2421	7.04535	1.84157	8.35292	2.36491	1.94111	1.88142	1.814	1.89672	1.87512	1.73311	2.881	2.08926	2.88133	1.79571	2.40953	1.92123	2.88917	2.6017
Spleen_wt_4	7	f	482709	457593	94.7969	7924	5707	2217	2809	2848	41.8031	4.65081	2.6262	2.23888	6.98672	1.80329	8.36137	2.31062	1.90111	1.83741	1.76836	2.20004	1.95301	1.74738	2.92381	2.07249	2.88928	1.83746	2.41152	1.87132	2.95482	2.68108
Spleen_wt_5	7	m	712080	679117	95.3709	7274	5351	1923	2767	2448	41.815	4.4759	2.63473	2.22823	7.0613	1.86481	8.31308	2.3606	1.87724	1.79103	1.73161	1.81572	1.94109	1.72467	2.95425	2.08923	2.83339	1.82517	2.41871	1.87294	2.94089	2.66861
Spleen_wt_6	7	m	792666	755985	95.3725	6815	4916	1899	2477	2388	41.7429	4.5143	2.64534	2.23422	7.07762	1.86183	8.35682	2.34359	1.85053	1.85109	1.72109	1.82458	1.85305	1.70674	2.89782	2.09864	2.86112	1.81475	2.3794	1.82248	2.92032	2.59081
Spleen_wt_7	7	m	562625	535288	95.1412	7056	5117	1939	2598	2438	41.7275	4.50763	2.63322	2.20812	7	1.81457	8.44938	2.34906	1.82692	1.7544	1.7837	1.8424	1.89954	1.72222	2.93355	2.14811	2.93533	1.82937	2.29902	1.92973	2.94742	2.60555
Spleen_wt_8	7	m	582977	563270	96.6196	5819	4208	1611	2091	2074	41.7168	4.4093	2.70837	2.31099	7.01885	1.89899	8.26975	2.31411	1.92809	1.98498	1.72663	1.85494	1.95074	1.71901	2.97734	2.11739	2.82114	1.82659	2.39537	1.98788	2.97886	2.60197
Spleen_wt_9	7	m	415586	399266	96.073	5213	3722	1491	1881	1872	41.8475	4.6245	2.72012	2.3107	7.08622	1.88355	8.41219	2.3641	1.98176	1.98121	1.82573	1.93104	1.87507	1.72245	2.92895	2.06981	2.8437	1.83611	2.32479	1.90761	3.06332	2.71053
Spleen_wt_10	7	f	565298	547579	96.8655	5991	4305	1686	2136	2123	41.7331	4.44781	2.74946	2.34407	7.05857	1.84494	8.26846	2.28108	1.92722	1.96714	1.85131	2.06087	1.91994	1.72015	2.95761	2.09305	2.83614	1.83572	2.46208	1.92406	3.12669	2.79323
Spleen_het_1	7	m	328665	313171	95.2858	6040	4437	1603	2305	1997	41.8187	4.57779	2.71805	2.30685	6.98971	1.83516	8.32642	2.34811	1.99757	1.96503	1.83418	1.98711	1.95835	1.74304	2.97446	2.13916	2.88069	1.82767	2.35353	1.88156	2.95828	2.68706
Spleen_het_2	7	f	507190	485190	95.6624	6236	4611	1625	2457	1978	41.8428	4.67092	2.73813	2.30892	7.11218	1.87855	8.17615	2.34987	1.98635	2.04604	1.7933	2.12319	1.86854	1.71653	3.06572	2.12167	2.82947	1.84646	2.38625	1.86316	2.9466	2.66737
Spleen_het_3	7	m	209644	199528	95.1747	6975	5135	1840	2674	2300	41.8053	4.57223	2.69004	2.29979	7.04881	1.83308	8.31064	2.3401	1.95832	1.92501	1.83996	1.91086	1.95363	1.74381	2.98826	2.1089	2.82685	1.81287	2.36217	1.85762	3.01477	2.6706
Spleen_het_4	7	m	522685	498982	95.4651	6271	4584	1687	2457	2073	41.9381	4.7525	2.71679	2.32211	7.02175	1.85775	8.29111	2.37022	2.00501	1.95219	1.83514	2.44475	1.91575	1.7138	2.94452	2.13341	2.87179	1.815	2.38157	1.88921	2.98086	2.63087
Spleen_het_5	7	m	558842	529861	94.8141	7377	5370	2007	2832	2381	41.8739	4.69095	2.74244	2.30834	7.03054	1.8618	8.36776	2.40246	2.00018	1.88224	1.85029	2.13203	1.92055	1.70845	2.87862	2.12725	2.85028	1.83152	2.34271	1.91701	2.98428	2.66536
Spleen_het_6	7	f	304415	292210	95.9907	5525	4017	1508	2132	1802	41.8664	4.71953	2.7267	2.35811	7.05664	1.836	8.29386	2.33368	2.02434	2.14685	1.8747	1.98918	1.92073	1.70014	2.91787	2.11652	2.83818	1.82083	2.42175	1.8291	3.02262	2.71865
Spleen_het_7	7	m	495696	479704	96.7738	5457	3935	1522	2104	1788	41.7664	4.51953	2.80044	2.34222	7.05356	1.8495	8.27964	2.29709	2.00853	1.94655	1.80283	1.90418	1.88546	1.71278	2.94072	2.12372	2.88213	1.81356	2.4245	1.91697	2.98039	2.6804
Spleen_het_8	7	f	555723	533426	95.9877	5446	4095	1351	2189	1727	41.7607	4.79285	2.71318	2.28333	7.07197	1.8221	8.26556	2.38639	2.00899	2.41989	1.75783	2.00797	1.87666	1.71197	3.03416	2.13466	2.87803	1.83686	2.34163	1.8923	2.95152	2.6452
Spleen_het_9	7	m	677175	650188	96.0148	6371	4738	1633	2390	2132	41.7396	4.61662	2.67399	2.29845	7.09226	1.8685	8.31061	2.37006	1.91859	1.93083	1.76626	1.80913	1.92845	1.70056	2.96904	2.09421	2.78577	1.80464	2.36398	1.85939	3.00848	2.64206
Spleen_het_10	7	m	344529	332004	96.3646	4383	3189	1194	1539	1553	41.9334	4.89759	2.70796	2.34088	7.04394	1.87344	8.31377	2.32111	2.02178	1.98069	1.90767	2.79356	1.84795	1.72196	3.03606	2.17412	2.90903	1.85797	2.31552	1.86002	2.96851	2.70004
Spleen_ko_1	7	m	221879	213864	96.3877	2871	2058	813	999	1133	42.3849	5.29004	2.7931	2.38426	7.09973	1.86889	8.42261	2.3113	2.20125	2.18937	2.06322	2.40943	1.83483	1.691	2.98323	2.10306	2.84685	1.89069	2.26831	1.85385	3.10972	2.92427
Spleen_ko_2	7	m	279841	274210	97.9878	967	790	177	529	176	41.5005	4.62393	2.86453	2.56857	7.2531	1.87405	7.92453	2.315	2.23347	2.19601	1.69771	2.43407	1.96786	1.69807	3.5	2.1961	2.63705	1.81132	2.01136	1.94492	3.05481	2.95271
Spleen_ko_3	7	f	198758	194410	97.8124	1429	998	431	473	578	40.5444	4.61003	2.81596	2.54492	7.03008	1.87938	8.70173	2.40719	1.65045	2.24761	1.58288	2.43655	1.93023	1.64851	2.90138	2.10116	2.81184	1.81347	2.03979	1.77704	3.71659	3.09515
Spleen_ko_4	7	f	161354	157160	97.4007	1514	1051	463	575	538	41.3725	7.10463	2.78666	2.79908	7.18927	1.98863	8.39363	2.25939	1.93601	2.39202	1.9744	6.30882	2.01391	1.72797	3.10967	2.09305	2.60696	1.76156	2.16171	1.85856	3.52576	3.15071
Spleen_ko_5	7	f	434443	419048	96.4564	2563	1866	697	989	983	42.3847	4.64983	2.74366	2.35547	7.22088	1.91923	8.54452	2.34473	2.19261	2.1337	1.96498	2.3125	1.92315	1.71566	2.91251	2.13603	2.68352	1.78328	2.25636	1.82632	3.03084	2.70656
Spleen_ko_6	7	f	165546	161946	97.8254	1140	783	357	401	458	42.4956	4.84464	3.09474	2.7583	7.14823	1.88651	8.66994	2.45212	2.43516	2.58447	2.4011	2.93692	1.79052	1.68997	2.81441	1.9886	2.82294	1.73092	2.13755	1.73289	3.42368	3.25212
Spleen_ko_7	7	f	208977	205367	98.2725	797	585	212	315	267	42.1217	4.87548	2.84065	2.62352	7.0951	1.84818	8.27759	2.32434	2.30293	2.52868	2.17915	2.36695	1.92063	1.73298	3.15356	2.04526	2.79048	1.84613	2.1985	1.89626	3.11794	2.90704
Spleen_ko_8	7	m	130964	128400	98.0422	1408	1021	387	538	489	41.2791	4.61105	2.73438	2.43912	7.18443	1.93667	8.28598	2.28014	1.9037	1.99071	1.46019	1.8297	1.94424	1.74241	2.9407	2.03115	2.66729	1.73873	2.42945	1.90653	3.18892	2.76435
Spleen_ko_9	7	m	94887	92449	97.4306	1915	1370	545	651	744	41.5154	4.79694	2.65483	2.36029	7.06215	1.9037	8.36108	2.26938	1.88828	2.04277	1.6124	1.88895	1.9616	1.69889	2.96237	2.13695	2.7573	1.89966	2.35753	1.92557	3.20731	2.71963
Spleen_ko_10	7	m	405636	392542	96.772	4180	2909	1271	1392	1639	41.9856	4.66174	2.73517	2.36458	7.06201	1.89142	8.40135	2.28747	2.07852	2.06254	1.90855	2.10958	2.00718	1.74218	2.96034	2.04116	2.74066	1.77071	2.36242	1.83819	3.10837	2.77797
