# Supplementary material for: Evidence for a role of RUNX1 as recombinase cofactor for TCRβ rearrangements and pathological deletions in ETV6-RUNX1 ALL
Source: Sci Rep. 2020 Jun 22;10:10024. doi: 10.1038/s41598-020-65744-0 (PMC7308335; doi:10.1038/s41598-020-65744-0)
Supplement: Supplementary file 3 — Supplementary_Table_S3. [file 41598_2020_65744_MOESM3_ESM.xlsx]

## Sheet: Column description
	Supplementary Table S3: Genomic location of 56 reanalyzed ETV6-RUNX1 deletion borders and the associated heptamer, nonamer and RUNX1 motif hits determined with the Genomatix Software Suite.
1) Columns A to B provide the sorting number, name of deletion and chromosomal position
2) Columns C to E contain information about matrix definitions
3) Columns F to L provide information on the match positions
3) Columns M to O provide information on the match similarities
3) Column P provides the genomic sequences at the match positions
Column	Column name	Description
A	Sorting No	Sorting number used for sorting by deletion number
B	Del No and chromosomal position	Denotes the flanking sequence at the upper (5´) or lower (3´) end of a deletion using an ordinal number and the chromosomal position of the deletion
C	Matrix family	Acronym for the matrix family for which a match was called
D	Matrix	Acronym for the matrix definition for which a match was called
E	Opt.	Optimized matrix similarity threshold of the matrix definition; a standard matrix-specific similarity threshold for calling a match; U$3lowNona and U$5upNona were called with Opt.-0.10, all others with Opt.
F	Start position	Start position of the matrix match within the deletion-flanking sequence (1-based)
G	End position	End position of the matrix match within the deletion-flanking sequence (1-based)
H	Anchor position	Position of the central nucleotide of the matrix match within the deletion-flanking sequence (1-based)
I	Genomic start pos	Start position of the matrix match on the chromosome (1-based)
J	Genomic end pos	End position of the matrix match on the chromosome (1-based)
K	Chromosome	Chromosome number
L	Strand	Chromosomal strand of the matrix match
M	Core sim.	Similarity of the genomic sequence to the core region of the matrix definition for which a match was called; permitted value range prerequisite for calling a match 0.75-1; core region = 4 consecutive positions in the matrix definition having the highest average conservation
N	Matrix sim.	Similarity of the genomic sequence to the matrix definition
O	Mat. sim. - opt.	Difference between actual similarity to the called matrix match and the optimized matrix similarity threshold for this matrix definition
P	Sequence	Genomic sequence overlapping with matrix match; upper case: core region of match

## Sheet: Supplementary Table S3
Sorting No	Del No and chromosomal position	Matrix family	Matrix	Opt.	Start position	End position	Anchor position	Genomic start pos	Genomic end pos	Chromosome	Strand	Core sim.	Matrix sim.	Mat. sim. - opt.	Sequence
1	Deletion_1_upper_end range=chr1:190815423-190815489 strand=+	U$RUNX1	U$RUNX1_01	0.8	10	20	15	190815432	190815442	1	-	1	0.946	0.146	actGTGGtcct
1	Deletion_1_upper_end range=chr1:190815423-190815489 strand=+	U$3lowHept	U$3lowHept	0.98	15	21	18	190815437	190815443	1	-	1	0.992	0.012	tacTGTG
1	Deletion_1_upper_end range=chr1:190815423-190815489 strand=+	U$3lowNona	U$3lowNona	0.91	22	30	26	190815444	190815452	1	-	1	0.833	-0.077	tGTTTtagt
1	Deletion_1_upper_end range=chr1:190815423-190815489 strand=+	U$5upNona	U$5upNona	0.94	22	30	26	190815444	190815452	1	+	1	0.863	-0.077	actaAAACa
1	Deletion_1_upper_end range=chr1:190815423-190815489 strand=+	U$3lowNona	U$3lowNona	0.91	44	52	48	190815466	190815474	1	-	1	0.887	-0.023	tGTTTttgt
1	Deletion_1_upper_end range=chr1:190815423-190815489 strand=+	U$5upNona	U$5upNona	0.94	44	52	48	190815466	190815474	1	+	1	0.962	0.022	acaaAAACa
2	Deletion_1_lower_end range=chr1:191028650-191028716 strand=+	U$RUNX1	U$RUNX1_02	0.8	28	38	33	191028677	191028687	1	+	1	0.943	0.143	catGTGGtttt
2	Deletion_1_lower_end range=chr1:191028650-191028716 strand=+	U$3lowNona	U$3lowNona	0.91	33	41	37	191028682	191028690	1	+	1	1	0.09	gGTTTttgt
2	Deletion_1_lower_end range=chr1:191028650-191028716 strand=+	U$5upNona	U$5upNona	0.94	33	41	37	191028682	191028690	1	-	1	0.995	0.055	acaaAAACc
2	Deletion_1_lower_end range=chr1:191028650-191028716 strand=+	U$3lowNona	U$3lowNona	0.91	51	59	55	191028700	191028708	1	+	1	0.824	-0.086	tGTTTatgt
2	Deletion_1_lower_end range=chr1:191028650-191028716 strand=+	U$5upNona	U$5upNona	0.94	51	59	55	191028700	191028708	1	-	1	0.905	-0.035	acatAAACa
3	Deletion_2_upper_end range=chr1:190815426-190815492 strand=+	U$RUNX1	U$RUNX1_01	0.8	7	17	12	190815432	190815442	1	-	1	0.946	0.146	actGTGGtcct
3	Deletion_2_upper_end range=chr1:190815426-190815492 strand=+	U$3lowHept	U$3lowHept	0.98	12	18	15	190815437	190815443	1	-	1	0.992	0.012	tacTGTG
3	Deletion_2_upper_end range=chr1:190815426-190815492 strand=+	U$3lowNona	U$3lowNona	0.91	19	27	23	190815444	190815452	1	-	1	0.833	-0.077	tGTTTtagt
3	Deletion_2_upper_end range=chr1:190815426-190815492 strand=+	U$5upNona	U$5upNona	0.94	19	27	23	190815444	190815452	1	+	1	0.863	-0.077	actaAAACa
3	Deletion_2_upper_end range=chr1:190815426-190815492 strand=+	U$3lowNona	U$3lowNona	0.91	41	49	45	190815466	190815474	1	-	1	0.887	-0.023	tGTTTttgt
3	Deletion_2_upper_end range=chr1:190815426-190815492 strand=+	U$5upNona	U$5upNona	0.94	41	49	45	190815466	190815474	1	+	1	0.962	0.022	acaaAAACa
4	Deletion_2_lower_end range=chr1:190926927-190926993 strand=+	U$3lowNona	U$3lowNona	0.91	9	17	13	190926935	190926943	1	+	1	0.928	0.018	gGTTTtaga
4	Deletion_2_lower_end range=chr1:190926927-190926993 strand=+	U$5upNona	U$5upNona	0.94	9	17	13	190926935	190926943	1	-	1	0.901	-0.039	tctaAAACc
4	Deletion_2_lower_end range=chr1:190926927-190926993 strand=+	U$3lowHept	U$3lowHept	0.98	31	37	34	190926957	190926963	1	+	1	0.981	0.001	aacTGTG
5	Deletion_3_upper_end range=chr1:190815427-190815493 strand=+	U$RUNX1	U$RUNX1_01	0.8	6	16	11	190815432	190815442	1	-	1	0.946	0.146	actGTGGtcct
5	Deletion_3_upper_end range=chr1:190815427-190815493 strand=+	U$3lowHept	U$3lowHept	0.98	11	17	14	190815437	190815443	1	-	1	0.992	0.012	tacTGTG
5	Deletion_3_upper_end range=chr1:190815427-190815493 strand=+	U$3lowNona	U$3lowNona	0.91	18	26	22	190815444	190815452	1	-	1	0.833	-0.077	tGTTTtagt
5	Deletion_3_upper_end range=chr1:190815427-190815493 strand=+	U$5upNona	U$5upNona	0.94	18	26	22	190815444	190815452	1	+	1	0.863	-0.077	actaAAACa
5	Deletion_3_upper_end range=chr1:190815427-190815493 strand=+	U$3lowNona	U$3lowNona	0.91	40	48	44	190815466	190815474	1	-	1	0.887	-0.023	tGTTTttgt
5	Deletion_3_upper_end range=chr1:190815427-190815493 strand=+	U$5upNona	U$5upNona	0.94	40	48	44	190815466	190815474	1	+	1	0.962	0.022	acaaAAACa
6	Deletion_3_lower_end range=chr1:190873122-190873188 strand=+	No match
7	Deletion_4_upper_end range=chr1:190815427-190815493 strand=+	U$RUNX1	U$RUNX1_01	0.8	6	16	11	190815432	190815442	1	-	1	0.946	0.146	actGTGGtcct
7	Deletion_4_upper_end range=chr1:190815427-190815493 strand=+	U$3lowHept	U$3lowHept	0.98	11	17	14	190815437	190815443	1	-	1	0.992	0.012	tacTGTG
7	Deletion_4_upper_end range=chr1:190815427-190815493 strand=+	U$3lowNona	U$3lowNona	0.91	18	26	22	190815444	190815452	1	-	1	0.833	-0.077	tGTTTtagt
7	Deletion_4_upper_end range=chr1:190815427-190815493 strand=+	U$5upNona	U$5upNona	0.94	18	26	22	190815444	190815452	1	+	1	0.863	-0.077	actaAAACa
7	Deletion_4_upper_end range=chr1:190815427-190815493 strand=+	U$3lowNona	U$3lowNona	0.91	40	48	44	190815466	190815474	1	-	1	0.887	-0.023	tGTTTttgt
7	Deletion_4_upper_end range=chr1:190815427-190815493 strand=+	U$5upNona	U$5upNona	0.94	40	48	44	190815466	190815474	1	+	1	0.962	0.022	acaaAAACa
8	Deletion_4_lower_end range=chr1:191095044-1910951010 strand=+	U$3lowNona	U$3lowNona	0.91	28	36	32	191095071	191095079	1	+	0.754	0.847	-0.063	gGCTTttgt
8	Deletion_4_lower_end range=chr1:191095044-1910951010 strand=+	U$RUNX1	U$RUNX1_01	0.8	57	67	62	191095100	191095110	1	+	1	0.816	0.016	aatGTGGccaa
9	Deletion_5_upper_end range=chr1:190815430-190815496 strand=+	U$RUNX1	U$RUNX1_01	0.8	3	13	8	190815432	190815442	1	-	1	0.946	0.146	actGTGGtcct
9	Deletion_5_upper_end range=chr1:190815430-190815496 strand=+	U$3lowHept	U$3lowHept	0.98	8	14	11	190815437	190815443	1	-	1	0.992	0.012	tacTGTG
9	Deletion_5_upper_end range=chr1:190815430-190815496 strand=+	U$3lowNona	U$3lowNona	0.91	15	23	19	190815444	190815452	1	-	1	0.833	-0.077	tGTTTtagt
9	Deletion_5_upper_end range=chr1:190815430-190815496 strand=+	U$5upNona	U$5upNona	0.94	15	23	19	190815444	190815452	1	+	1	0.863	-0.077	actaAAACa
9	Deletion_5_upper_end range=chr1:190815430-190815496 strand=+	U$3lowNona	U$3lowNona	0.91	37	45	41	190815466	190815474	1	-	1	0.887	-0.023	tGTTTttgt
9	Deletion_5_upper_end range=chr1:190815430-190815496 strand=+	U$5upNona	U$5upNona	0.94	37	45	41	190815466	190815474	1	+	1	0.962	0.022	acaaAAACa
10	Deletion_5_lower_end range=chr1:191033583-191033649 strand=+	No match
11	Deletion_6_upper_end range=chr1:190815437-190815503 strand=+	U$3lowHept	U$3lowHept	0.98	1	7	4	190815437	190815443	1	-	1	0.992	0.012	tacTGTG
11	Deletion_6_upper_end range=chr1:190815437-190815503 strand=+	U$3lowNona	U$3lowNona	0.91	8	16	12	190815444	190815452	1	-	1	0.833	-0.077	tGTTTtagt
11	Deletion_6_upper_end range=chr1:190815437-190815503 strand=+	U$5upNona	U$5upNona	0.94	8	16	12	190815444	190815452	1	+	1	0.863	-0.077	actaAAACa
11	Deletion_6_upper_end range=chr1:190815437-190815503 strand=+	U$3lowNona	U$3lowNona	0.91	30	38	34	190815466	190815474	1	-	1	0.887	-0.023	tGTTTttgt
11	Deletion_6_upper_end range=chr1:190815437-190815503 strand=+	U$5upNona	U$5upNona	0.94	30	38	34	190815466	190815474	1	+	1	0.962	0.022	acaaAAACa
12	Deletion_6_lower_end range=chr1:190823534-190823600 strand=+	U$RUNX1	U$RUNX1_02	0.8	50	60	55	190823583	190823593	1	+	1	0.92	0.12	attGTGGtaaa
13	Deletion_7_upper_end range=chr1:194488407-194488473 strand=+	U$3lowHept	U$3lowHept	0.98	7	13	10	194488413	194488419	1	-	1	0.982	0.002	ctcTGTG
14	Deletion_7_lower_end range=chr1:194697678-194697744 strand=+	U$5upNona	U$5upNona	0.94	6	14	10	194697683	194697691	1	+	0.827	0.886	-0.054	gcaaAAAAg
14	Deletion_7_lower_end range=chr1:194697678-194697744 strand=+	U$3lowNona	U$3lowNona	0.91	7	15	11	194697684	194697692	1	-	0.797	0.829	-0.081	gCTTTtttg
14	Deletion_7_lower_end range=chr1:194697678-194697744 strand=+	U$3lowHept	U$3lowHept	0.98	50	56	53	194697727	194697733	1	-	1	1	0.02	cacTGTG
14	Deletion_7_lower_end range=chr1:194697678-194697744 strand=+	U$5upHept	U$5upHept	0.98	50	56	53	194697727	194697733	1	+	1	1	0.02	CACAgtg
14	Deletion_7_lower_end range=chr1:194697678-194697744 strand=+	U$5upHept	U$5upHept	0.98	50	56	53	194697727	194697733	1	-	0.929	0.985	0.005	CACTgtg
14	Deletion_7_lower_end range=chr1:194697678-194697744 strand=+	U$RUNX1	U$RUNX1_01	0.8	51	61	56	194697728	194697738	1	+	1	0.801	0.001	acaGTGGtgca
15	Deletion_8_upper_end range=chr1:194582845-194582911 strand=+	No match
16	Deletion_8_lower_end range=chr1:194697680-194697746 strand=+	U$5upNona	U$5upNona	0.94	4	12	8	194697683	194697691	1	+	0.827	0.886	-0.054	gcaaAAAAg
16	Deletion_8_lower_end range=chr1:194697680-194697746 strand=+	U$3lowNona	U$3lowNona	0.91	5	13	9	194697684	194697692	1	-	0.797	0.829	-0.081	gCTTTtttg
16	Deletion_8_lower_end range=chr1:194697680-194697746 strand=+	U$3lowHept	U$3lowHept	0.98	48	54	51	194697727	194697733	1	-	1	1	0.02	cacTGTG
16	Deletion_8_lower_end range=chr1:194697680-194697746 strand=+	U$5upHept	U$5upHept	0.98	48	54	51	194697727	194697733	1	+	1	1	0.02	CACAgtg
16	Deletion_8_lower_end range=chr1:194697680-194697746 strand=+	U$5upHept	U$5upHept	0.98	48	54	51	194697727	194697733	1	-	0.929	0.985	0.005	CACTgtg
16	Deletion_8_lower_end range=chr1:194697680-194697746 strand=+	U$RUNX1	U$RUNX1_01	0.8	49	59	54	194697728	194697738	1	+	1	0.801	0.001	acaGTGGtgca
17	Deletion_9_upper_end range=chr1:194582856-194582922 strand=+	No match
18	Deletion_9_lower_end range=chr1:194697699-194697765 strand=+	U$3lowHept	U$3lowHept	0.98	29	35	32	194697727	194697733	1	-	1	1	0.02	cacTGTG
18	Deletion_9_lower_end range=chr1:194697699-194697765 strand=+	U$5upHept	U$5upHept	0.98	29	35	32	194697727	194697733	1	+	1	1	0.02	CACAgtg
18	Deletion_9_lower_end range=chr1:194697699-194697765 strand=+	U$5upHept	U$5upHept	0.98	29	35	32	194697727	194697733	1	-	0.929	0.985	0.005	CACTgtg
18	Deletion_9_lower_end range=chr1:194697699-194697765 strand=+	U$RUNX1	U$RUNX1_01	0.8	30	40	35	194697728	194697738	1	+	1	0.801	0.001	acaGTGGtgca
19	Deletion_10_upper_end range=chr1:194582856-194582922 strand=+	No match
20	Deletion_10_lower_end range=chr1:195155866-195155932 strand=+	U$3lowHept	U$3lowHept	0.98	55	61	58	195155920	195155926	1	+	1	1	0.02	cacTGTG
20	Deletion_10_lower_end range=chr1:195155866-195155932 strand=+	U$5upHept	U$5upHept	0.98	55	61	58	195155920	195155926	1	+	0.929	0.985	0.005	CACTgtg
20	Deletion_10_lower_end range=chr1:195155866-195155932 strand=+	U$5upHept	U$5upHept	0.98	55	61	58	195155920	195155926	1	-	1	1	0.02	CACAgtg
20	Deletion_10_lower_end range=chr1:195155866-195155932 strand=+	U$RUNX1	U$RUNX1_02	0.8	56	66	61	195155921	195155931	1	+	1	0.838	0.038	actGTGGgagg
21	Deletion_11_upper_end range=chr1:194697727-194697793 strand=+	U$3lowHept	U$3lowHept	0.98	1	7	4	194697727	194697733	1	-	1	1	0.02	cacTGTG
21	Deletion_11_upper_end range=chr1:194697727-194697793 strand=+	U$5upHept	U$5upHept	0.98	1	7	4	194697727	194697733	1	+	1	1	0.02	CACAgtg
21	Deletion_11_upper_end range=chr1:194697727-194697793 strand=+	U$5upHept	U$5upHept	0.98	1	7	4	194697727	194697733	1	-	0.929	0.985	0.005	CACTgtg
21	Deletion_11_upper_end range=chr1:194697727-194697793 strand=+	U$RUNX1	U$RUNX1_01	0.8	2	12	7	194697728	194697738	1	+	1	0.801	0.001	acaGTGGtgca
22	Deletion_11_lower_end range=chr1:194812549-194812615 strand=+	U$3lowHept	U$3lowHept	0.98	44	50	47	194812592	194812598	1	+	1	0.992	0.012	tacTGTG
22	Deletion_11_lower_end range=chr1:194812549-194812615 strand=+	U$RUNX1	U$RUNX1_02	0.8	45	55	50	194812593	194812603	1	+	1	0.967	0.167	actGTGGttgg
23	Deletion_12_upper_end range=chr1:194697730-194697796 strand=+	No match
24	Deletion_12_lower_end range=chr1:195334854-195334920 strand=+	No match
25	Deletion_13_upper_end range=chr3:112053651-112053717 strand=+	U$3lowHept	U$3lowHept	0.98	22	28	25	112053672	112053678	3	+	1	1	0.02	cacTGTG
25	Deletion_13_upper_end range=chr3:112053651-112053717 strand=+	U$5upHept	U$5upHept	0.98	22	28	25	112053672	112053678	3	+	0.929	0.985	0.005	CACTgtg
25	Deletion_13_upper_end range=chr3:112053651-112053717 strand=+	U$5upHept	U$5upHept	0.98	22	28	25	112053672	112053678	3	-	1	1	0.02	CACAgtg
25	Deletion_13_upper_end range=chr3:112053651-112053717 strand=+	U$RUNX1	U$RUNX1_02	0.8	55	65	60	112053705	112053715	3	-	1	0.845	0.045	attGTGGactg
26	Deletion_13_lower_end range=chr3:112218418-112218484 strand=+	U$RUNX1	U$RUNX1_01	0.8	7	17	12	112218424	112218434	3	+	1	0.98	0.18	tctGTGGtttt
26	Deletion_13_lower_end range=chr3:112218418-112218484 strand=+	U$3lowNona	U$3lowNona	0.91	12	20	16	112218429	112218437	3	+	1	0.984	0.074	gGTTTttgc
26	Deletion_13_lower_end range=chr3:112218418-112218484 strand=+	U$5upNona	U$5upNona	0.94	12	20	16	112218429	112218437	3	-	1	0.989	0.049	gcaaAAACc
26	Deletion_13_lower_end range=chr3:112218418-112218484 strand=+	U$3lowHept	U$3lowHept	0.98	51	57	54	112218468	112218474	3	+	1	1	0.02	cacTGTG
26	Deletion_13_lower_end range=chr3:112218418-112218484 strand=+	U$5upHept	U$5upHept	0.98	51	57	54	112218468	112218474	3	+	0.929	0.985	0.005	CACTgtg
26	Deletion_13_lower_end range=chr3:112218418-112218484 strand=+	U$5upHept	U$5upHept	0.98	51	57	54	112218468	112218474	3	-	1	1	0.02	CACAgtg
27	Deletion_14_upper_end range=chr3:112053663-112053729 strand=+	U$3lowHept	U$3lowHept	0.98	10	16	13	112053672	112053678	3	+	1	1	0.02	cacTGTG
27	Deletion_14_upper_end range=chr3:112053663-112053729 strand=+	U$5upHept	U$5upHept	0.98	10	16	13	112053672	112053678	3	+	0.929	0.985	0.005	CACTgtg
27	Deletion_14_upper_end range=chr3:112053663-112053729 strand=+	U$5upHept	U$5upHept	0.98	10	16	13	112053672	112053678	3	-	1	1	0.02	CACAgtg
27	Deletion_14_upper_end range=chr3:112053663-112053729 strand=+	U$RUNX1	U$RUNX1_02	0.8	43	53	48	112053705	112053715	3	-	1	0.845	0.045	attGTGGactg
27	Deletion_14_upper_end range=chr3:112053663-112053729 strand=+	U$3lowNona	U$3lowNona	0.91	58	66	62	112053720	112053728	3	+	1	0.823	-0.087	gGTTTggta
28	Deletion_14_lower_end range=chr3:112218416-112218482 strand=+	U$RUNX1	U$RUNX1_01	0.8	9	19	14	112218424	112218434	3	+	1	0.98	0.18	tctGTGGtttt
28	Deletion_14_lower_end range=chr3:112218416-112218482 strand=+	U$3lowNona	U$3lowNona	0.91	14	22	18	112218429	112218437	3	+	1	0.984	0.074	gGTTTttgc
28	Deletion_14_lower_end range=chr3:112218416-112218482 strand=+	U$5upNona	U$5upNona	0.94	14	22	18	112218429	112218437	3	-	1	0.989	0.049	gcaaAAACc
28	Deletion_14_lower_end range=chr3:112218416-112218482 strand=+	U$3lowHept	U$3lowHept	0.98	53	59	56	112218468	112218474	3	+	1	1	0.02	cacTGTG
28	Deletion_14_lower_end range=chr3:112218416-112218482 strand=+	U$5upHept	U$5upHept	0.98	53	59	56	112218468	112218474	3	+	0.929	0.985	0.005	CACTgtg
28	Deletion_14_lower_end range=chr3:112218416-112218482 strand=+	U$5upHept	U$5upHept	0.98	53	59	56	112218468	112218474	3	-	1	1	0.02	CACAgtg
29	Deletion_15_upper_end range=chr3:112129457-112129523 strand=+	No match
30	Deletion_15_lower_end range=chr3:112218420-112218486 strand=+	U$RUNX1	U$RUNX1_01	0.8	5	15	10	112218424	112218434	3	+	1	0.98	0.18	tctGTGGtttt
30	Deletion_15_lower_end range=chr3:112218420-112218486 strand=+	U$3lowNona	U$3lowNona	0.91	10	18	14	112218429	112218437	3	+	1	0.984	0.074	gGTTTttgc
30	Deletion_15_lower_end range=chr3:112218420-112218486 strand=+	U$5upNona	U$5upNona	0.94	10	18	14	112218429	112218437	3	-	1	0.989	0.049	gcaaAAACc
30	Deletion_15_lower_end range=chr3:112218420-112218486 strand=+	U$3lowHept	U$3lowHept	0.98	49	55	52	112218468	112218474	3	+	1	1	0.02	cacTGTG
30	Deletion_15_lower_end range=chr3:112218420-112218486 strand=+	U$5upHept	U$5upHept	0.98	49	55	52	112218468	112218474	3	+	0.929	0.985	0.005	CACTgtg
30	Deletion_15_lower_end range=chr3:112218420-112218486 strand=+	U$5upHept	U$5upHept	0.98	49	55	52	112218468	112218474	3	-	1	1	0.02	CACAgtg
31	Deletion_16_upper_end range=chr3:176773175-176773241 strand=+	U$RUNX1	U$RUNX1_01	0.8	8	18	13	176773182	176773192	3	-	1	0.849	0.049	actGTGGgtta
31	Deletion_16_upper_end range=chr3:176773175-176773241 strand=+	U$3lowHept	U$3lowHept	0.98	13	19	16	176773187	176773193	3	-	1	1	0.02	cacTGTG
31	Deletion_16_upper_end range=chr3:176773175-176773241 strand=+	U$5upHept	U$5upHept	0.98	13	19	16	176773187	176773193	3	+	1	1	0.02	CACAgtg
31	Deletion_16_upper_end range=chr3:176773175-176773241 strand=+	U$5upHept	U$5upHept	0.98	13	19	16	176773187	176773193	3	-	0.929	0.985	0.005	CACTgtg
31	Deletion_16_upper_end range=chr3:176773175-176773241 strand=+	U$3lowNona	U$3lowNona	0.91	46	54	50	176773220	176773228	3	-	1	0.928	0.018	gGTTTtaga
31	Deletion_16_upper_end range=chr3:176773175-176773241 strand=+	U$5upNona	U$5upNona	0.94	46	54	50	176773220	176773228	3	+	1	0.901	-0.039	tctaAAACc
31	Deletion_16_upper_end range=chr3:176773175-176773241 strand=+	U$3lowNona	U$3lowNona	0.91	57	65	61	176773231	176773239	3	+	0.812	0.844	-0.066	gATTTtagc
32	Deletion_16_lower_end range=chr3:176913442-176913508 strand=+	U$3lowNona	U$3lowNona	0.91	16	24	20	176913457	176913465	3	-	0.797	0.826	-0.084	gTTTTtcct
32	Deletion_16_lower_end range=chr3:176913442-176913508 strand=+	U$RUNX1	U$RUNX1_02	0.8	48	58	53	176913489	176913499	3	+	0.786	0.881	0.081	tatGAGGtggg
33	Deletion_17_upper_end range=chr3:176773177-176773243 strand=+	U$RUNX1	U$RUNX1_01	0.8	6	16	11	176773182	176773192	3	-	1	0.849	0.049	actGTGGgtta
33	Deletion_17_upper_end range=chr3:176773177-176773243 strand=+	U$3lowHept	U$3lowHept	0.98	11	17	14	176773187	176773193	3	-	1	1	0.02	cacTGTG
33	Deletion_17_upper_end range=chr3:176773177-176773243 strand=+	U$5upHept	U$5upHept	0.98	11	17	14	176773187	176773193	3	+	1	1	0.02	CACAgtg
33	Deletion_17_upper_end range=chr3:176773177-176773243 strand=+	U$5upHept	U$5upHept	0.98	11	17	14	176773187	176773193	3	-	0.929	0.985	0.005	CACTgtg
33	Deletion_17_upper_end range=chr3:176773177-176773243 strand=+	U$3lowNona	U$3lowNona	0.91	44	52	48	176773220	176773228	3	-	1	0.928	0.018	gGTTTtaga
33	Deletion_17_upper_end range=chr3:176773177-176773243 strand=+	U$5upNona	U$5upNona	0.94	44	52	48	176773220	176773228	3	+	1	0.901	-0.039	tctaAAACc
33	Deletion_17_upper_end range=chr3:176773177-176773243 strand=+	U$3lowNona	U$3lowNona	0.91	55	63	59	176773231	176773239	3	+	0.812	0.844	-0.066	gATTTtagc
34	Deletion_17_lower_end range=chr3:176913439-176913505 strand=+	U$3lowNona	U$3lowNona	0.91	19	27	23	176913457	176913465	3	-	0.797	0.826	-0.084	gTTTTtcct
34	Deletion_17_lower_end range=chr3:176913439-176913505 strand=+	U$RUNX1	U$RUNX1_02	0.8	51	61	56	176913489	176913499	3	+	0.786	0.881	0.081	tatGAGGtggg
35	Deletion_18_upper_end range=chr3:176868894-176868960 strand=+	U$3lowHept	U$3lowHept	0.98	3	9	6	176868896	176868902	3	+	1	1	0.02	cgcTGTG
35	Deletion_18_upper_end range=chr3:176868894-176868960 strand=+	U$RUNX1	U$RUNX1_01	0.8	4	14	9	176868897	176868907	3	+	1	0.978	0.178	gctGTGGtgaa
35	Deletion_18_upper_end range=chr3:176868894-176868960 strand=+	U$RUNX1	U$RUNX1_01	0.8	37	47	42	176868930	176868940	3	-	1	0.826	0.026	actGTGGccct
35	Deletion_18_upper_end range=chr3:176868894-176868960 strand=+	U$3lowHept	U$3lowHept	0.98	42	48	45	176868935	176868941	3	-	1	1	0.02	cacTGTG
35	Deletion_18_upper_end range=chr3:176868894-176868960 strand=+	U$5upHept	U$5upHept	0.98	42	48	45	176868935	176868941	3	+	1	1	0.02	CACAgtg
35	Deletion_18_upper_end range=chr3:176868894-176868960 strand=+	U$5upHept	U$5upHept	0.98	42	48	45	176868935	176868941	3	-	0.929	0.985	0.005	CACTgtg
35	Deletion_18_upper_end range=chr3:176868894-176868960 strand=+	U$RUNX1	U$RUNX1_01	0.8	43	53	48	176868936	176868946	3	+	1	0.827	0.027	acaGTGGtata
36	Deletion_18_lower_end range=chr3:176949540-176949606 strand=+	No match
37	Deletion_19_upper_end range=chr3:176914055-176914121 strand=+	U$3lowNona	U$3lowNona	0.91	1	9	5	176914055	176914063	3	-	1	0.89	-0.02	gGTTTctcg
37	Deletion_19_upper_end range=chr3:176914055-176914121 strand=+	U$RUNX1	U$RUNX1_02	0.8	4	14	9	176914058	176914068	3	-	1	0.806	0.006	aggGTGGtttc
37	Deletion_19_upper_end range=chr3:176914055-176914121 strand=+	U$5upNona	U$5upNona	0.94	36	44	40	176914090	176914098	3	+	0.827	0.879	-0.061	tcagAAAAt
37	Deletion_19_upper_end range=chr3:176914055-176914121 strand=+	U$3lowHept	U$3lowHept	0.98	52	58	55	176914106	176914112	3	+	1	0.982	0.002	ctcTGTG
38	Deletion_19_lower_end range=chr3:177100573-177100639 strand=+	U$RUNX1	U$RUNX1_02	0.8	24	34	29	177100596	177100606	3	-	1	0.805	0.005	actGTGGgaca
38	Deletion_19_lower_end range=chr3:177100573-177100639 strand=+	U$3lowHept	U$3lowHept	0.98	29	35	32	177100601	177100607	3	-	1	1	0.02	cacTGTG
38	Deletion_19_lower_end range=chr3:177100573-177100639 strand=+	U$5upHept	U$5upHept	0.98	29	35	32	177100601	177100607	3	+	1	1	0.02	CACAgtg
38	Deletion_19_lower_end range=chr3:177100573-177100639 strand=+	U$5upHept	U$5upHept	0.98	29	35	32	177100601	177100607	3	-	0.929	0.985	0.005	CACTgtg
39	Deletion_20_upper_end range=chr3:176914078-176914144 strand=+	U$5upNona	U$5upNona	0.94	13	21	17	176914090	176914098	3	+	0.827	0.879	-0.061	tcagAAAAt
39	Deletion_20_upper_end range=chr3:176914078-176914144 strand=+	U$3lowHept	U$3lowHept	0.98	29	35	32	176914106	176914112	3	+	1	0.982	0.002	ctcTGTG
39	Deletion_20_upper_end range=chr3:176914078-176914144 strand=+	U$3lowNona	U$3lowNona	0.91	39	47	43	176914116	176914124	3	-	1	0.817	-0.093	aGTTTtggg
39	Deletion_20_upper_end range=chr3:176914078-176914144 strand=+	U$5upNona	U$5upNona	0.94	39	47	43	176914116	176914124	3	+	1	0.899	-0.041	cccaAAACt
40	Deletion_20_lower_end range=chr3:177491308-177491374 strand=+	U$3lowNona	U$3lowNona	0.91	46	54	50	177491353	177491361	3	+	0.812	0.813	-0.097	gATTTcagt
40	Deletion_20_lower_end range=chr3:177491308-177491374 strand=+	U$RUNX1	U$RUNX1_02	0.8	56	66	61	177491363	177491373	3	-	0.817	0.862	0.062	tatGCGGtgca
41	Deletion_21_upper_end range=chr3:176914078-176914144 strand=+	U$5upNona	U$5upNona	0.94	13	21	17	176914090	176914098	3	+	0.827	0.879	-0.061	tcagAAAAt
41	Deletion_21_upper_end range=chr3:176914078-176914144 strand=+	U$3lowHept	U$3lowHept	0.98	29	35	32	176914106	176914112	3	+	1	0.982	0.002	ctcTGTG
41	Deletion_21_upper_end range=chr3:176914078-176914144 strand=+	U$3lowNona	U$3lowNona	0.91	39	47	43	176914116	176914124	3	-	1	0.817	-0.093	aGTTTtggg
41	Deletion_21_upper_end range=chr3:176914078-176914144 strand=+	U$5upNona	U$5upNona	0.94	39	47	43	176914116	176914124	3	+	1	0.899	-0.041	cccaAAACt
42	Deletion_21_lower_end range=chr3:177196378-177196444 strand=+	U$3lowHept	U$3lowHept	0.98	21	27	24	177196398	177196404	3	+	1	1	0.02	cacTGTG
42	Deletion_21_lower_end range=chr3:177196378-177196444 strand=+	U$5upHept	U$5upHept	0.98	21	27	24	177196398	177196404	3	+	0.929	0.985	0.005	CACTgtg
42	Deletion_21_lower_end range=chr3:177196378-177196444 strand=+	U$5upHept	U$5upHept	0.98	21	27	24	177196398	177196404	3	-	1	1	0.02	CACAgtg
42	Deletion_21_lower_end range=chr3:177196378-177196444 strand=+	U$RUNX1	U$RUNX1_01	0.8	22	32	27	177196399	177196409	3	+	1	0.98	0.18	actGTGGtttt
42	Deletion_21_lower_end range=chr3:177196378-177196444 strand=+	U$3lowNona	U$3lowNona	0.91	27	35	31	177196404	177196412	3	+	1	0.984	0.074	gGTTTttgg
42	Deletion_21_lower_end range=chr3:177196378-177196444 strand=+	U$5upNona	U$5upNona	0.94	27	35	31	177196404	177196412	3	-	1	0.989	0.049	ccaaAAACc
43	Deletion_22_upper_end range=chr4:133187040-133187106 strand=+	U$3lowNona	U$3lowNona	0.91	32	40	36	133187071	133187079	4	-	1	0.824	-0.086	tGTTTatgt
43	Deletion_22_upper_end range=chr4:133187040-133187106 strand=+	U$5upNona	U$5upNona	0.94	32	40	36	133187071	133187079	4	+	1	0.905	-0.035	acatAAACa
44	Deletion_22_lower_end range=chr4:133188279-133188345 strand=+	U$3lowHept	U$3lowHept	0.98	53	59	56	133188331	133188337	4	+	1	1	0.02	cacTGTG
44	Deletion_22_lower_end range=chr4:133188279-133188345 strand=+	U$5upHept	U$5upHept	0.98	53	59	56	133188331	133188337	4	+	0.929	0.985	0.005	CACTgtg
44	Deletion_22_lower_end range=chr4:133188279-133188345 strand=+	U$5upHept	U$5upHept	0.98	53	59	56	133188331	133188337	4	-	1	1	0.02	CACAgtg
44	Deletion_22_lower_end range=chr4:133188279-133188345 strand=+	U$RUNX1	U$RUNX1_02	0.8	54	64	59	133188332	133188342	4	+	1	0.805	0.005	actGTGGgaca
45	Deletion_23_upper_end range=chr4:133187040-133187106 strand=+	U$3lowNona	U$3lowNona	0.91	32	40	36	133187071	133187079	4	-	1	0.824	-0.086	tGTTTatgt
45	Deletion_23_upper_end range=chr4:133187040-133187106 strand=+	U$5upNona	U$5upNona	0.94	32	40	36	133187071	133187079	4	+	1	0.905	-0.035	acatAAACa
46	Deletion_23_lower_end range=chr4:133188283-133188349 strand=+	U$3lowHept	U$3lowHept	0.98	49	55	52	133188331	133188337	4	+	1	1	0.02	cacTGTG
46	Deletion_23_lower_end range=chr4:133188283-133188349 strand=+	U$5upHept	U$5upHept	0.98	49	55	52	133188331	133188337	4	+	0.929	0.985	0.005	CACTgtg
46	Deletion_23_lower_end range=chr4:133188283-133188349 strand=+	U$5upHept	U$5upHept	0.98	49	55	52	133188331	133188337	4	-	1	1	0.02	CACAgtg
46	Deletion_23_lower_end range=chr4:133188283-133188349 strand=+	U$RUNX1	U$RUNX1_02	0.8	50	60	55	133188332	133188342	4	+	1	0.805	0.005	actGTGGgaca
47	Deletion_24_upper_end range=chr4:133187042-133187108 strand=+	U$3lowNona	U$3lowNona	0.91	30	38	34	133187071	133187079	4	-	1	0.824	-0.086	tGTTTatgt
47	Deletion_24_upper_end range=chr4:133187042-133187108 strand=+	U$5upNona	U$5upNona	0.94	30	38	34	133187071	133187079	4	+	1	0.905	-0.035	acatAAACa
48	Deletion_24_lower_end range=chr4:133188295-133188361 strand=+	U$3lowHept	U$3lowHept	0.98	37	43	40	133188331	133188337	4	+	1	1	0.02	cacTGTG
48	Deletion_24_lower_end range=chr4:133188295-133188361 strand=+	U$5upHept	U$5upHept	0.98	37	43	40	133188331	133188337	4	+	0.929	0.985	0.005	CACTgtg
48	Deletion_24_lower_end range=chr4:133188295-133188361 strand=+	U$5upHept	U$5upHept	0.98	37	43	40	133188331	133188337	4	-	1	1	0.02	CACAgtg
48	Deletion_24_lower_end range=chr4:133188295-133188361 strand=+	U$RUNX1	U$RUNX1_02	0.8	38	48	43	133188332	133188342	4	+	1	0.805	0.005	actGTGGgaca
49	Deletion_25_upper_end range=chr4:133187044-133187110 strand=+	U$3lowNona	U$3lowNona	0.91	28	36	32	133187071	133187079	4	-	1	0.824	-0.086	tGTTTatgt
49	Deletion_25_upper_end range=chr4:133187044-133187110 strand=+	U$5upNona	U$5upNona	0.94	28	36	32	133187071	133187079	4	+	1	0.905	-0.035	acatAAACa
50	Deletion_25_lower_end range=chr4:133188279-133188345 strand=+	U$3lowHept	U$3lowHept	0.98	53	59	56	133188331	133188337	4	+	1	1	0.02	cacTGTG
50	Deletion_25_lower_end range=chr4:133188279-133188345 strand=+	U$5upHept	U$5upHept	0.98	53	59	56	133188331	133188337	4	+	0.929	0.985	0.005	CACTgtg
50	Deletion_25_lower_end range=chr4:133188279-133188345 strand=+	U$5upHept	U$5upHept	0.98	53	59	56	133188331	133188337	4	-	1	1	0.02	CACAgtg
50	Deletion_25_lower_end range=chr4:133188279-133188345 strand=+	U$RUNX1	U$RUNX1_02	0.8	54	64	59	133188332	133188342	4	+	1	0.805	0.005	actGTGGgaca
51	Deletion_26_upper_end range=chr5:8406665-8406731 strand=+	U$3lowHept	U$3lowHept	0.98	26	32	29	8406690	8406696	5	-	1	0.992	0.012	tacTGTG
51	Deletion_26_upper_end range=chr5:8406665-8406731 strand=+	U$5upNona	U$5upNona	0.94	54	62	58	8406718	8406726	5	+	0.827	0.872	-0.068	acacAAAAc
51	Deletion_26_upper_end range=chr5:8406665-8406731 strand=+	U$3lowNona	U$3lowNona	0.91	55	63	59	8406719	8406727	5	-	1	0.867	-0.043	gGTTTtgtg
52	Deletion_26_lower_end range=chr5:8633647-8633713 strand=+	U$3lowHept	U$3lowHept	0.98	36	42	39	8633682	8633688	5	+	1	0.992	0.012	ggcTGTG
53	Deletion_27_upper_end range=chr5:8406679-8406745 strand=+	U$3lowHept	U$3lowHept	0.98	12	18	15	8406690	8406696	5	-	1	0.992	0.012	tacTGTG
53	Deletion_27_upper_end range=chr5:8406679-8406745 strand=+	U$5upNona	U$5upNona	0.94	40	48	44	8406718	8406726	5	+	0.827	0.872	-0.068	acacAAAAc
53	Deletion_27_upper_end range=chr5:8406679-8406745 strand=+	U$3lowNona	U$3lowNona	0.91	41	49	45	8406719	8406727	5	-	1	0.867	-0.043	gGTTTtgtg
54	Deletion_27_lower_end range=chr5:8633652-8633718 strand=+	U$3lowHept	U$3lowHept	0.98	31	37	34	8633682	8633688	5	+	1	0.992	0.012	ggcTGTG
55	Deletion_28_upper_end range=chr9:21893244-21893310 strand=+	U$3lowNona	U$3lowNona	0.91	16	24	20	21893259	21893267	9	-	1	0.861	-0.049	gGTTTggat
55	Deletion_28_upper_end range=chr9:21893244-21893310 strand=+	U$3lowNona	U$3lowNona	0.91	39	47	43	21893282	21893290	9	-	1	0.887	-0.023	tGTTTttgt
55	Deletion_28_upper_end range=chr9:21893244-21893310 strand=+	U$5upNona	U$5upNona	0.94	39	47	43	21893282	21893290	9	+	1	0.962	0.022	acaaAAACa
55	Deletion_28_upper_end range=chr9:21893244-21893310 strand=+	U$3lowNona	U$3lowNona	0.91	45	53	49	21893288	21893296	9	-	1	0.887	-0.023	tGTTTttgt
55	Deletion_28_upper_end range=chr9:21893244-21893310 strand=+	U$5upNona	U$5upNona	0.94	45	53	49	21893288	21893296	9	+	1	0.962	0.022	acaaAAACa
56	Deletion_28_lower_end range=chr9:22008248-22008314 strand=+	U$3lowHept	U$3lowHept	0.98	47	53	50	22008294	22008300	9	+	1	0.992	0.012	tacTGTG
56	Deletion_28_lower_end range=chr9:22008248-22008314 strand=+	U$RUNX1	U$RUNX1_01	0.8	48	58	53	22008295	22008305	9	+	1	0.961	0.161	actGTGGttga
57	Deletion_29_upper_end range=chr9:21902172-21902238 strand=+	U$3lowNona	U$3lowNona	0.91	19	27	23	21902190	21902198	9	+	1	0.815	-0.095	tGTTTtaga
57	Deletion_29_upper_end range=chr9:21902172-21902238 strand=+	U$5upNona	U$5upNona	0.94	19	27	23	21902190	21902198	9	-	1	0.869	-0.071	tctaAAACa
57	Deletion_29_upper_end range=chr9:21902172-21902238 strand=+	U$RUNX1	U$RUNX1_02	0.8	57	67	62	21902228	21902238	9	-	1	0.809	0.009	tctGTGGaact
58	Deletion_29_lower_end range=chr9:22008245-22008311 strand=+	U$3lowHept	U$3lowHept	0.98	50	56	53	22008294	22008300	9	+	1	0.992	0.012	tacTGTG
58	Deletion_29_lower_end range=chr9:22008245-22008311 strand=+	U$RUNX1	U$RUNX1_01	0.8	51	61	56	22008295	22008305	9	+	1	0.961	0.161	actGTGGttga
59	Deletion_30_upper_end range=chr9:21975787-21975853 strand=+	U$3lowHept	U$3lowHept	0.98	21	27	24	21975807	21975813	9	-	1	1	0.02	cacTGTG
59	Deletion_30_upper_end range=chr9:21975787-21975853 strand=+	U$5upHept	U$5upHept	0.98	21	27	24	21975807	21975813	9	+	1	1	0.02	CACAgtg
59	Deletion_30_upper_end range=chr9:21975787-21975853 strand=+	U$5upHept	U$5upHept	0.98	21	27	24	21975807	21975813	9	-	0.929	0.985	0.005	CACTgtg
60	Deletion_30_lower_end range=chr9:22009589-22009655 strand=+	U$3lowNona	U$3lowNona	0.91	17	25	21	22009605	22009613	9	+	0.812	0.867	-0.043	gATTTctgt
60	Deletion_30_lower_end range=chr9:22009589-22009655 strand=+	U$5upNona	U$5upNona	0.94	17	25	21	22009605	22009613	9	-	0.788	0.876	-0.064	acagAAATc
60	Deletion_30_lower_end range=chr9:22009589-22009655 strand=+	U$3lowNona	U$3lowNona	0.91	44	52	48	22009632	22009640	9	+	1	0.851	-0.059	gGTTTcact
60	Deletion_30_lower_end range=chr9:22009589-22009655 strand=+	U$3lowHept	U$3lowHept	0.98	49	55	52	22009637	22009643	9	+	1	1	0.02	cacTGTG
60	Deletion_30_lower_end range=chr9:22009589-22009655 strand=+	U$5upHept	U$5upHept	0.98	49	55	52	22009637	22009643	9	+	0.929	0.985	0.005	CACTgtg
60	Deletion_30_lower_end range=chr9:22009589-22009655 strand=+	U$5upHept	U$5upHept	0.98	49	55	52	22009637	22009643	9	-	1	1	0.02	CACAgtg
60	Deletion_30_lower_end range=chr9:22009589-22009655 strand=+	U$RUNX1	U$RUNX1_01	0.8	50	60	55	22009638	22009648	9	+	1	0.847	0.047	actGTGGagac
61	Deletion_31_upper_end range=chr9:21975795-21975861 strand=+	U$3lowHept	U$3lowHept	0.98	13	19	16	21975807	21975813	9	-	1	1	0.02	cacTGTG
61	Deletion_31_upper_end range=chr9:21975795-21975861 strand=+	U$5upHept	U$5upHept	0.98	13	19	16	21975807	21975813	9	+	1	1	0.02	CACAgtg
61	Deletion_31_upper_end range=chr9:21975795-21975861 strand=+	U$5upHept	U$5upHept	0.98	13	19	16	21975807	21975813	9	-	0.929	0.985	0.005	CACTgtg
62	Deletion_31_lower_end range=chr9:22008245-22008311 strand=+	U$3lowHept	U$3lowHept	0.98	50	56	53	22008294	22008300	9	+	1	0.992	0.012	tacTGTG
62	Deletion_31_lower_end range=chr9:22008245-22008311 strand=+	U$RUNX1	U$RUNX1_01	0.8	51	61	56	22008295	22008305	9	+	1	0.961	0.161	actGTGGttga
63	Deletion_32_upper_end range=chr9:21975797-21975863 strand=+	U$3lowHept	U$3lowHept	0.98	11	17	14	21975807	21975813	9	-	1	1	0.02	cacTGTG
63	Deletion_32_upper_end range=chr9:21975797-21975863 strand=+	U$5upHept	U$5upHept	0.98	11	17	14	21975807	21975813	9	+	1	1	0.02	CACAgtg
63	Deletion_32_upper_end range=chr9:21975797-21975863 strand=+	U$5upHept	U$5upHept	0.98	11	17	14	21975807	21975813	9	-	0.929	0.985	0.005	CACTgtg
64	Deletion_32_lower_end range=chr9:22009586-22009652 strand=+	U$3lowNona	U$3lowNona	0.91	20	28	24	22009605	22009613	9	+	0.812	0.867	-0.043	gATTTctgt
64	Deletion_32_lower_end range=chr9:22009586-22009652 strand=+	U$5upNona	U$5upNona	0.94	20	28	24	22009605	22009613	9	-	0.788	0.876	-0.064	acagAAATc
64	Deletion_32_lower_end range=chr9:22009586-22009652 strand=+	U$3lowNona	U$3lowNona	0.91	47	55	51	22009632	22009640	9	+	1	0.851	-0.059	gGTTTcact
64	Deletion_32_lower_end range=chr9:22009586-22009652 strand=+	U$3lowHept	U$3lowHept	0.98	52	58	55	22009637	22009643	9	+	1	1	0.02	cacTGTG
64	Deletion_32_lower_end range=chr9:22009586-22009652 strand=+	U$5upHept	U$5upHept	0.98	52	58	55	22009637	22009643	9	+	0.929	0.985	0.005	CACTgtg
64	Deletion_32_lower_end range=chr9:22009586-22009652 strand=+	U$5upHept	U$5upHept	0.98	52	58	55	22009637	22009643	9	-	1	1	0.02	CACAgtg
64	Deletion_32_lower_end range=chr9:22009586-22009652 strand=+	U$RUNX1	U$RUNX1_01	0.8	53	63	58	22009638	22009648	9	+	1	0.847	0.047	actGTGGagac
65	Deletion_33_upper_end range=chr10:111767346-111767412 strand=+	U$3lowHept	U$3lowHept	0.98	18	24	21	111767363	111767369	10	-	1	0.992	0.012	gacTGTG
66	Deletion_33_lower_end range=chr10:111868744-111868810 strand=+	U$3lowNona	U$3lowNona	0.91	24	32	28	111868767	111868775	10	+	1	0.928	0.018	gGTTTtaga
66	Deletion_33_lower_end range=chr10:111868744-111868810 strand=+	U$5upNona	U$5upNona	0.94	24	32	28	111868767	111868775	10	-	1	0.901	-0.039	tctaAAACc
66	Deletion_33_lower_end range=chr10:111868744-111868810 strand=+	U$RUNX1	U$RUNX1_02	0.8	46	56	51	111868789	111868799	10	+	1	0.813	0.013	attGTGGgata
67	Deletion_34_upper_end range=chr10:111768595-111768659 strand=+	U$3lowNona	U$3lowNona	0.91	26	34	30	111768618	111768626	10	-	1	0.845	-0.065	tGTTTgtgt
67	Deletion_34_upper_end range=chr10:111768595-111768659 strand=+	U$5upNona	U$5upNona	0.94	26	34	30	111768618	111768626	10	+	1	0.911	-0.029	acacAAACa
68	Deletion_34_lower_end range=chr10:111868737-111868803 strand=+	U$3lowNona	U$3lowNona	0.91	31	39	35	111868767	111868775	10	+	1	0.928	0.018	gGTTTtaga
68	Deletion_34_lower_end range=chr10:111868737-111868803 strand=+	U$5upNona	U$5upNona	0.94	31	39	35	111868767	111868775	10	-	1	0.901	-0.039	tctaAAACc
68	Deletion_34_lower_end range=chr10:111868737-111868803 strand=+	U$RUNX1	U$RUNX1_02	0.8	53	63	58	111868789	111868799	10	+	1	0.813	0.013	attGTGGgata
69	Deletion_35_upper_end range=chr10:111818275-111818341 strand=+	U$5upNona	U$5upNona	0.94	24	32	28	111818298	111818306	10	-	0.808	0.851	-0.089	tcacAAAGt
69	Deletion_35_upper_end range=chr10:111818275-111818341 strand=+	U$3lowHept	U$3lowHept	0.98	34	40	37	111818308	111818314	10	+	1	0.992	0.012	gacTGTG
69	Deletion_35_upper_end range=chr10:111818275-111818341 strand=+	U$RUNX1	U$RUNX1_01	0.8	35	45	40	111818309	111818319	10	+	1	0.859	0.059	actGTGGcaac
69	Deletion_35_upper_end range=chr10:111818275-111818341 strand=+	U$3lowHept	U$3lowHept	0.98	48	54	51	111818322	111818328	10	+	1	0.992	0.012	tgcTGTG
70	Deletion_35_lower_end range=chr10:111868750-111868816 strand=+	U$3lowNona	U$3lowNona	0.91	18	26	22	111868767	111868775	10	+	1	0.928	0.018	gGTTTtaga
70	Deletion_35_lower_end range=chr10:111868750-111868816 strand=+	U$5upNona	U$5upNona	0.94	18	26	22	111868767	111868775	10	-	1	0.901	-0.039	tctaAAACc
70	Deletion_35_lower_end range=chr10:111868750-111868816 strand=+	U$RUNX1	U$RUNX1_02	0.8	40	50	45	111868789	111868799	10	+	1	0.813	0.013	attGTGGgata
71	Deletion_36_upper_end range=chr11:36601023-36601089 strand=+	No match
72	Deletion_36_lower_end range=chr11:36637989-36638055 strand=+	No match
73	Deletion_37_upper_end range=chr11:36619542-36619608 strand=+	U$RUNX1	U$RUNX1_02	0.8	27	37	32	36619568	36619578	11	+	1	0.809	0.009	aatGTGGcatc
74	Deletion_37_lower_end range=chr11:36637981-36638047 strand=+	No match
75	Deletion_38_upper_end range=chr11:36619548-36619614 strand=+	U$RUNX1	U$RUNX1_02	0.8	21	31	26	36619568	36619578	11	+	1	0.809	0.009	aatGTGGcatc
76	Deletion_38_lower_end range=chr11:36637974-36638040 strand=+	No match
77	Deletion_39_upper_end range=chr11:36619728-36619794 strand=+	U$3lowHept	U$3lowHept	0.98	24	30	27	36619751	36619757	11	+	1	0.992	0.012	gacTGTG
77	Deletion_39_upper_end range=chr11:36619728-36619794 strand=+	U$RUNX1	U$RUNX1_01	0.8	25	35	30	36619752	36619762	11	+	1	0.859	0.059	actGTGGcaag
78	Deletion_39_lower_end range=chr11:36641627-36641693 strand=+	U$3lowNona	U$3lowNona	0.91	28	36	32	36641654	36641662	11	+	0.797	0.866	-0.044	gCTTTttat
78	Deletion_39_lower_end range=chr11:36641627-36641693 strand=+	U$3lowNona	U$3lowNona	0.91	43	51	47	36641669	36641677	11	+	0.797	0.85	-0.06	gTTTTttag
78	Deletion_39_lower_end range=chr11:36641627-36641693 strand=+	U$5upNona	U$5upNona	0.94	57	65	61	36641683	36641691	11	+	0.808	0.878	-0.062	ccaaAAAGa
79	Deletion_40_upper_end range=chr11:36619737-36619803 strand=+	U$3lowHept	U$3lowHept	0.98	15	21	18	36619751	36619757	11	+	1	0.992	0.012	gacTGTG
79	Deletion_40_upper_end range=chr11:36619737-36619803 strand=+	U$RUNX1	U$RUNX1_01	0.8	16	26	21	36619752	36619762	11	+	1	0.859	0.059	actGTGGcaag
80	Deletion_40_lower_end range=chr11:36641626-36641692 strand=+	U$3lowNona	U$3lowNona	0.91	29	37	33	36641654	36641662	11	+	0.797	0.866	-0.044	gCTTTttat
80	Deletion_40_lower_end range=chr11:36641626-36641692 strand=+	U$3lowNona	U$3lowNona	0.91	44	52	48	36641669	36641677	11	+	0.797	0.85	-0.06	gTTTTttag
80	Deletion_40_lower_end range=chr11:36641626-36641692 strand=+	U$5upNona	U$5upNona	0.94	58	66	62	36641683	36641691	11	+	0.808	0.878	-0.062	ccaaAAAGa
81	Deletion_41_upper_end range=chr12:65579917-65579983 strand=+	U$RUNX1	U$RUNX1_02	0.8	7	17	12	65579923	65579933	12	-	1	0.815	0.015	tctGTGGgact
81	Deletion_41_upper_end range=chr12:65579917-65579983 strand=+	U$3lowHept	U$3lowHept	0.98	12	18	15	65579928	65579934	12	-	1	0.982	0.002	ctcTGTG
81	Deletion_41_upper_end range=chr12:65579917-65579983 strand=+	U$5upNona	U$5upNona	0.94	42	50	46	65579958	65579966	12	+	1	0.924	-0.016	tcatAAACt
82	Deletion_41_lower_end range=chr12:65601067-65601133 strand=+	U$3lowHept	U$3lowHept	0.98	23	29	26	65601089	65601095	12	-	1	0.992	0.012	tacTGTG
82	Deletion_41_lower_end range=chr12:65601067-65601133 strand=+	U$RUNX1	U$RUNX1_02	0.8	48	58	53	65601114	65601124	12	+	1	0.828	0.028	tatGTGGcgat
83	Deletion_42_upper_end range=chr12:65579921-65579987 strand=+	U$RUNX1	U$RUNX1_02	0.8	3	13	8	65579923	65579933	12	-	1	0.815	0.015	tctGTGGgact
83	Deletion_42_upper_end range=chr12:65579921-65579987 strand=+	U$3lowHept	U$3lowHept	0.98	8	14	11	65579928	65579934	12	-	1	0.982	0.002	ctcTGTG
83	Deletion_42_upper_end range=chr12:65579921-65579987 strand=+	U$5upNona	U$5upNona	0.94	38	46	42	65579958	65579966	12	+	1	0.924	-0.016	tcatAAACt
84	Deletion_42_lower_end range=chr12:65601068-65601134 strand=+	U$3lowHept	U$3lowHept	0.98	22	28	25	65601089	65601095	12	-	1	0.992	0.012	tacTGTG
84	Deletion_42_lower_end range=chr12:65601068-65601134 strand=+	U$RUNX1	U$RUNX1_02	0.8	47	57	52	65601114	65601124	12	+	1	0.828	0.028	tatGTGGcgat
85	Deletion_43_upper_end range=chr12:91980871-91980937 strand=+	U$RUNX1	U$RUNX1_02	0.8	12	22	17	91980882	91980892	12	-	1	0.805	0.005	actGTGGgaca
85	Deletion_43_upper_end range=chr12:91980871-91980937 strand=+	U$3lowHept	U$3lowHept	0.98	17	23	20	91980887	91980893	12	-	1	1	0.02	cacTGTG
85	Deletion_43_upper_end range=chr12:91980871-91980937 strand=+	U$5upHept	U$5upHept	0.98	17	23	20	91980887	91980893	12	+	1	1	0.02	CACAgtg
85	Deletion_43_upper_end range=chr12:91980871-91980937 strand=+	U$5upHept	U$5upHept	0.98	17	23	20	91980887	91980893	12	-	0.929	0.985	0.005	CACTgtg
86	Deletion_43_lower_end range=chr12:92538009-92538075 strand=+	No match
87	Deletion_44_upper_end range=chr12:92205585-92205651 strand=+	No match
88	Deletion_44_lower_end range=chr12:92538013-92538079 strand=+	No match
89	Deletion_45_upper_end range=chr12:92274491-92274557 strand=+	U$3lowHept	U$3lowHept	0.98	8	14	11	92274498	92274504	12	-	1	0.981	0.001	agcTGTG
89	Deletion_45_upper_end range=chr12:92274491-92274557 strand=+	U$3lowHept	U$3lowHept	0.98	37	43	40	92274527	92274533	12	-	1	0.982	0.002	ctcTGTG
90	Deletion_45_lower_end range=chr12:92538005-92538071 strand=+	No match
91	Deletion_46_upper_end range=chr12:92278177-92278243 strand=+	No match
92	Deletion_46_lower_end range=chr12:92538015-92538081 strand=+	No match
93	Deletion_47_upper_end range=chr12:92278179-92278245 strand=+	No match
94	Deletion_47_lower_end range=chr12:92538012-92538078 strand=+	No match
95	Deletion_48_upper_end range=chr20:10415644-10415710 strand=+	U$RUNX1	U$RUNX1_02	0.8	52	62	57	10415695	10415705	20	+	0.79	0.834	0.034	attGGGGtccc
96	Deletion_48_lower_end range=chr20:10456141-10456207 strand=+	U$3lowHept	U$3lowHept	0.98	53	59	56	10456193	10456199	20	+	1	1	0.02	cacTGTG
96	Deletion_48_lower_end range=chr20:10456141-10456207 strand=+	U$5upHept	U$5upHept	0.98	53	59	56	10456193	10456199	20	+	0.929	0.985	0.005	CACTgtg
96	Deletion_48_lower_end range=chr20:10456141-10456207 strand=+	U$5upHept	U$5upHept	0.98	53	59	56	10456193	10456199	20	-	1	1	0.02	CACAgtg
96	Deletion_48_lower_end range=chr20:10456141-10456207 strand=+	U$RUNX1	U$RUNX1_02	0.8	54	64	59	10456194	10456204	20	+	1	0.816	0.016	actGTGGgcct
97	Deletion_49_upper_end range=chr20:10415644-10415710 strand=+	U$RUNX1	U$RUNX1_02	0.8	52	62	57	10415695	10415705	20	+	0.79	0.834	0.034	attGGGGtccc
98	Deletion_49_lower_end range=chr20:10456145-10456211 strand=+	U$3lowHept	U$3lowHept	0.98	49	55	52	10456193	10456199	20	+	1	1	0.02	cacTGTG
98	Deletion_49_lower_end range=chr20:10456145-10456211 strand=+	U$5upHept	U$5upHept	0.98	49	55	52	10456193	10456199	20	+	0.929	0.985	0.005	CACTgtg
98	Deletion_49_lower_end range=chr20:10456145-10456211 strand=+	U$5upHept	U$5upHept	0.98	49	55	52	10456193	10456199	20	-	1	1	0.02	CACAgtg
98	Deletion_49_lower_end range=chr20:10456145-10456211 strand=+	U$RUNX1	U$RUNX1_02	0.8	50	60	55	10456194	10456204	20	+	1	0.816	0.016	actGTGGgcct
99	Deletion_50_upper_end range=chr20:10415647-10415713 strand=+	U$RUNX1	U$RUNX1_02	0.8	49	59	54	10415695	10415705	20	+	0.79	0.834	0.034	attGGGGtccc
100	Deletion_50_lower_end range=chr20:10456142-10456208 strand=+	U$3lowHept	U$3lowHept	0.98	52	58	55	10456193	10456199	20	+	1	1	0.02	cacTGTG
100	Deletion_50_lower_end range=chr20:10456142-10456208 strand=+	U$5upHept	U$5upHept	0.98	52	58	55	10456193	10456199	20	+	0.929	0.985	0.005	CACTgtg
100	Deletion_50_lower_end range=chr20:10456142-10456208 strand=+	U$5upHept	U$5upHept	0.98	52	58	55	10456193	10456199	20	-	1	1	0.02	CACAgtg
100	Deletion_50_lower_end range=chr20:10456142-10456208 strand=+	U$RUNX1	U$RUNX1_02	0.8	53	63	58	10456194	10456204	20	+	1	0.816	0.016	actGTGGgcct
101	Deletion_51_upper_end range=chr20:10415647-10415713 strand=+	U$RUNX1	U$RUNX1_02	0.8	49	59	54	10415695	10415705	20	+	0.79	0.834	0.034	attGGGGtccc
102	Deletion_51_lower_end range=chr20:10456146-10456212 strand=+	U$3lowHept	U$3lowHept	0.98	48	54	51	10456193	10456199	20	+	1	1	0.02	cacTGTG
102	Deletion_51_lower_end range=chr20:10456146-10456212 strand=+	U$5upHept	U$5upHept	0.98	48	54	51	10456193	10456199	20	+	0.929	0.985	0.005	CACTgtg
102	Deletion_51_lower_end range=chr20:10456146-10456212 strand=+	U$5upHept	U$5upHept	0.98	48	54	51	10456193	10456199	20	-	1	1	0.02	CACAgtg
102	Deletion_51_lower_end range=chr20:10456146-10456212 strand=+	U$RUNX1	U$RUNX1_02	0.8	49	59	54	10456194	10456204	20	+	1	0.816	0.016	actGTGGgcct
103	Deletion_52_upper_end range=chr20:10415647-10415713 strand=+	U$RUNX1	U$RUNX1_02	0.8	49	59	54	10415695	10415705	20	+	0.79	0.834	0.034	attGGGGtccc
104	Deletion_52_lower_end range=chr20:10520863-10520929 strand=+	U$5upNona	U$5upNona	0.94	3	11	7	10520865	10520873	20	-	0.808	0.884	-0.056	acaaAAAGa
104	Deletion_52_lower_end range=chr20:10520863-10520929 strand=+	U$3lowNona	U$3lowNona	0.91	10	18	14	10520872	10520880	20	+	0.797	0.827	-0.083	gTTTTttta
104	Deletion_52_lower_end range=chr20:10520863-10520929 strand=+	U$3lowNona	U$3lowNona	0.91	31	39	35	10520893	10520901	20	-	0.797	0.85	-0.06	gCTTTgtgc
104	Deletion_52_lower_end range=chr20:10520863-10520929 strand=+	U$5upNona	U$5upNona	0.94	31	39	35	10520893	10520901	20	+	0.808	0.859	-0.081	gcacAAAGc
104	Deletion_52_lower_end range=chr20:10520863-10520929 strand=+	U$3lowNona	U$3lowNona	0.91	51	59	55	10520913	10520921	20	+	1	0.827	-0.083	tGTTTttaa
105	Deletion_53_upper_end range=chr21:35304447-35304513 strand=+	U$RUNX1	U$RUNX1_02	0.8	4	14	9	35304450	35304460	21	-	0.79	0.851	0.051	tgtGGGGtcca
105	Deletion_53_upper_end range=chr21:35304447-35304513 strand=+	U$RUNX1	U$RUNX1_02	0.8	6	16	11	35304452	35304462	21	-	1	0.848	0.048	actGTGGggtc
105	Deletion_53_upper_end range=chr21:35304447-35304513 strand=+	U$3lowHept	U$3lowHept	0.98	11	17	14	35304457	35304463	21	-	1	1	0.02	cacTGTG
105	Deletion_53_upper_end range=chr21:35304447-35304513 strand=+	U$5upHept	U$5upHept	0.98	11	17	14	35304457	35304463	21	+	1	1	0.02	CACAgtg
105	Deletion_53_upper_end range=chr21:35304447-35304513 strand=+	U$5upHept	U$5upHept	0.98	11	17	14	35304457	35304463	21	-	0.929	0.985	0.005	CACTgtg
105	Deletion_53_upper_end range=chr21:35304447-35304513 strand=+	U$RUNX1	U$RUNX1_02	0.8	21	31	26	35304467	35304477	21	-	1	0.802	0.002	gggGTGGtgca
105	Deletion_53_upper_end range=chr21:35304447-35304513 strand=+	U$RUNX1	U$RUNX1_02	0.8	24	34	29	35304470	35304480	21	-	0.79	0.859	0.059	tttGGGGtggt
105	Deletion_53_upper_end range=chr21:35304447-35304513 strand=+	U$3lowNona	U$3lowNona	0.91	30	38	34	35304476	35304484	21	-	1	0.984	0.074	gGTTTttgg
105	Deletion_53_upper_end range=chr21:35304447-35304513 strand=+	U$5upNona	U$5upNona	0.94	30	38	34	35304476	35304484	21	+	1	0.989	0.049	ccaaAAACc
106	Deletion_53_lower_end range=chr21:35575190-35575256 strand=+	U$3lowHept	U$3lowHept	0.98	47	53	50	35575236	35575242	21	+	1	0.982	0.002	ctcTGTG
107	Deletion_54_upper_end range=chr21:35304450-35304516 strand=+	U$RUNX1	U$RUNX1_02	0.8	1	11	6	35304450	35304460	21	-	0.79	0.851	0.051	tgtGGGGtcca
107	Deletion_54_upper_end range=chr21:35304450-35304516 strand=+	U$RUNX1	U$RUNX1_02	0.8	3	13	8	35304452	35304462	21	-	1	0.848	0.048	actGTGGggtc
107	Deletion_54_upper_end range=chr21:35304450-35304516 strand=+	U$3lowHept	U$3lowHept	0.98	8	14	11	35304457	35304463	21	-	1	1	0.02	cacTGTG
107	Deletion_54_upper_end range=chr21:35304450-35304516 strand=+	U$5upHept	U$5upHept	0.98	8	14	11	35304457	35304463	21	+	1	1	0.02	CACAgtg
107	Deletion_54_upper_end range=chr21:35304450-35304516 strand=+	U$5upHept	U$5upHept	0.98	8	14	11	35304457	35304463	21	-	0.929	0.985	0.005	CACTgtg
107	Deletion_54_upper_end range=chr21:35304450-35304516 strand=+	U$RUNX1	U$RUNX1_02	0.8	18	28	23	35304467	35304477	21	-	1	0.802	0.002	gggGTGGtgca
107	Deletion_54_upper_end range=chr21:35304450-35304516 strand=+	U$RUNX1	U$RUNX1_02	0.8	21	31	26	35304470	35304480	21	-	0.79	0.859	0.059	tttGGGGtggt
107	Deletion_54_upper_end range=chr21:35304450-35304516 strand=+	U$3lowNona	U$3lowNona	0.91	27	35	31	35304476	35304484	21	-	1	0.984	0.074	gGTTTttgg
107	Deletion_54_upper_end range=chr21:35304450-35304516 strand=+	U$5upNona	U$5upNona	0.94	27	35	31	35304476	35304484	21	+	1	0.989	0.049	ccaaAAACc
108	Deletion_54_lower_end range=chr21:35347279-35347345 strand=+	U$RUNX1	U$RUNX1_02	0.8	3	13	8	35347281	35347291	21	-	1	0.96	0.16	ggtGTGGtggc
108	Deletion_54_lower_end range=chr21:35347279-35347345 strand=+	U$5upNona	U$5upNona	0.94	19	27	23	35347297	35347305	21	-	0.788	0.89	-0.05	acaaAAATt
108	Deletion_54_lower_end range=chr21:35347279-35347345 strand=+	U$RUNX1	U$RUNX1_02	0.8	40	50	45	35347318	35347328	21	+	0.79	0.859	0.059	gatGGGGtttc
108	Deletion_54_lower_end range=chr21:35347279-35347345 strand=+	U$3lowNona	U$3lowNona	0.91	45	53	49	35347323	35347331	21	+	1	0.835	-0.075	gGTTTcacc
108	Deletion_54_lower_end range=chr21:35347279-35347345 strand=+	U$RUNX1	U$RUNX1_02	0.8	53	63	58	35347331	35347341	21	+	1	0.804	0.004	catGTGGgcca
109	Deletion_55_upper_end range=chr22:29195144-29195210 strand=+	U$RUNX1	U$RUNX1_02	0.8	15	25	20	29195158	29195168	22	-	1	0.969	0.169	agtGTGGtatg
109	Deletion_55_upper_end range=chr22:29195144-29195210 strand=+	U$3lowNona	U$3lowNona	0.91	32	40	36	29195175	29195183	22	-	1	0.823	-0.087	gGTTTgata
110	Deletion_55_lower_end range=chr22:29207905-29207971 strand=+	U$3lowNona	U$3lowNona	0.91	17	25	21	29207921	29207929	22	+	1	0.855	-0.055	gGTTTcccc
110	Deletion_55_lower_end range=chr22:29207905-29207971 strand=+	U$RUNX1	U$RUNX1_01	0.8	40	50	45	29207944	29207954	22	-	1	0.827	0.027	acaGTGGtgta
110	Deletion_55_lower_end range=chr22:29207905-29207971 strand=+	U$3lowHept	U$3lowHept	0.98	45	51	48	29207949	29207955	22	+	1	1	0.02	cacTGTG
110	Deletion_55_lower_end range=chr22:29207905-29207971 strand=+	U$5upHept	U$5upHept	0.98	45	51	48	29207949	29207955	22	+	0.929	0.985	0.005	CACTgtg
110	Deletion_55_lower_end range=chr22:29207905-29207971 strand=+	U$5upHept	U$5upHept	0.98	45	51	48	29207949	29207955	22	-	1	1	0.02	CACAgtg
110	Deletion_55_lower_end range=chr22:29207905-29207971 strand=+	U$RUNX1	U$RUNX1_01	0.8	46	56	51	29207950	29207960	22	+	1	0.813	0.013	actGTGGcaca
111	Deletion_56_upper_end range=chr22:29195152-29195218 strand=+	U$RUNX1	U$RUNX1_02	0.8	7	17	12	29195158	29195168	22	-	1	0.969	0.169	agtGTGGtatg
111	Deletion_56_upper_end range=chr22:29195152-29195218 strand=+	U$3lowNona	U$3lowNona	0.91	24	32	28	29195175	29195183	22	-	1	0.823	-0.087	gGTTTgata
112	Deletion_56_lower_end range=chr22:29207905-29207971 strand=+	U$3lowNona	U$3lowNona	0.91	17	25	21	29207921	29207929	22	+	1	0.855	-0.055	gGTTTcccc
112	Deletion_56_lower_end range=chr22:29207905-29207971 strand=+	U$RUNX1	U$RUNX1_01	0.8	40	50	45	29207944	29207954	22	-	1	0.827	0.027	acaGTGGtgta
112	Deletion_56_lower_end range=chr22:29207905-29207971 strand=+	U$3lowHept	U$3lowHept	0.98	45	51	48	29207949	29207955	22	+	1	1	0.02	cacTGTG
112	Deletion_56_lower_end range=chr22:29207905-29207971 strand=+	U$5upHept	U$5upHept	0.98	45	51	48	29207949	29207955	22	+	0.929	0.985	0.005	CACTgtg
112	Deletion_56_lower_end range=chr22:29207905-29207971 strand=+	U$5upHept	U$5upHept	0.98	45	51	48	29207949	29207955	22	-	1	1	0.02	CACAgtg
112	Deletion_56_lower_end range=chr22:29207905-29207971 strand=+	U$RUNX1	U$RUNX1_01	0.8	46	56	51	29207950	29207960	22	+	1	0.813	0.013	actGTGGcaca
