# Supplementary material for: Evidence for a role of RUNX1 as recombinase cofactor for TCRβ rearrangements and pathological deletions in ETV6-RUNX1 ALL
Source: Sci Rep. 2020 Jun 22;10:10024. doi: 10.1038/s41598-020-65744-0 (PMC7308335; doi:10.1038/s41598-020-65744-0)
Supplement: Supplementary file 4 — Supplementary_Table_S4. [file 41598_2020_65744_MOESM4_ESM.xlsx]

## Sheet: Column description
	Supplementary Table S4: TCRb rearrangements in in RUNX1 mutated and RUNX1 wildtype human T-ALLs.
1) Columns A to D contain description of T-ALL patients
2) Columns E to J contain information about RUNX1 mutations detected by NGS capture sequencing of all exons
3) Columns K to Y contain information about TCRb rearrangements
Column	Column name	Description
A	T-ALL patient ID	Identification number of T-ALL patiens
B	Sex	Sex of T-ALL patiens
C	Age at diag	Age of T-ALL patients at diagnosis
D	T-ALL subtype	Subtype of T-ALL patients evaluated at diagnosis
E	RUNX mut	Name of RUNX1 domain mutatd (RHD: Runt domain; TAD: transactivation domain)
F	VAF	Variant allele frequency
G	genomic	Genomic localisation of RUNX1 mutation
H	exon	exon number with RUNX1 mutation
I	codons	Genomic specification of RUNX1 mutation
J	codons_AA	Amino acid specification of RUNX1 mutation
K	Total TCRb locus analyzed reads	Number of reads analyzed for TCRb locus
L	D-J analyzed reads	Number of reads analyzed for incomplete Db-Jb rearrangements
M	D-J clone	Db-Jb clone specification
N	D-J % clonal	percentage of Db-Jb clone
O	D-J 3'delDb	Number of deleted nucleotides at 3' end of Db gene segment
P	D-J N	Number of N nuclotides at Db-Jb junction
Q	VDJ analyzed reads	Number of reads analyzed for complete VDJ rearrangements
R	VDJ clone	VDJ clone specification
S	VDJ % clonal	percentage of VDJ clone
T	productive	Information about productivity of complete VDJ clone
U	N1	Number of N nuclotides at Vb-Db junction
V	N2	Number of N nuclotides at Db-Jb junction
W	5' Db truncation	Number of deleted nucleotides at 5' end of Db gene segment
X	3' Db truncation	Number of deleted nucleotides at 3' end of Db gene segment
Y	CDR3 nucleotide length	CDR3 nucleotide length including the codons for "Cystein" at the 5´end and Phenylalanine at the 3´end

## Sheet: Supplemental Table S4
T-ALL patients				RUNX1 mutations						TCRb NGS
T-ALL patient ID	Sex	Age at diag	T-ALL subtype	RUNX mut	VAF	genomic	exon	codons	codons_AA	Total TCRb locus	D-J	D-J	D-J	D-J	D-J	VDJ	VDJ	VDJ	productive	N1	N2	5' Db truncation	3' Db truncation	CDR3 nucleotide
										analyzed reads	analyzed reads	clone	% clonal	3'delDb	N	analyzed reads	clona	%clonal						length
LAL-T E82	F	50	IM0	RHD	45%	21:36259172	1	CGC/TGC	R80C	165 656 (70.27%)	110 076 (46.70%)	-	-	-	-	55 580 (23.58%)	-
LAL-T F20	F	40	IM0	RHD	44%	21:36231782	3	CGA/CAA	R174Q	150 307 (72.93%)	104 408 (50.66%)	-	-	-	-	45 855 (22.25%)	-
LAL-T F82	F	25	IM0	RHD	39%	21:36252917	2	GCA/GGGCAG	A122Gfs*4	74 792 (57.25%)	46 813 (35.83%)	-	-	-	-	27 979 (21.42%)	-
LAL-T G54	F	27	IMD	RHD	25%	21:36252928	2	AGA/AGGGAA	N119Dfs*3	161 094 (58.82%)	95 326 (34.80%)	-	-	-	-	65 706 (23.99%)	-
LAL-T E50	M	37	IMD	RHD	42%	21:36252868	2	GGT/GGGGGT	137_138insG	66 292 (52.30%)	42 782 (33.75%)	-	-	-	-	23 465 (18.51%)	-
LAL-T B29	M	31	IMG	RHD	37%	21:36259251	1	GAG/GAAGGT	V54Sfs*57	294 468 (87.93%)	231 876 (69.24%)	Db1Jb2-2	0.7968	7	0	62 592 (18.69%)	-
LAL-T D66	M	58	IMG	TAD	43%	21:36171689	5	GCC/GCCCTC	S266Lfs	245 625 (67.56%)	238 976 (65.73%)	Db1Jb2-7	0.6519	0	1	6649 (1.83%)	-
												Db1Jb2-3	0.08541	0	3
LAL-T G53	M	23	IMG	RHD	51%	21:36231773	3	CGA/CGTGTG	R178Cfs*9	137 615 (75.82%)	103 429 (56.99%)	Db1J2-5	0.1737	0	4	34 186 (18.84%)	-
LAL-T D61	M	25	IMB	TAD	10%	21:36164814	6	ACC/ATC	T327I	239 225 (58.86%)	203 283 (50.02%)	Db1J1-3	0.3352	3	8	35 942 (8.84%)	-
												Db2Jb2-7	0.4013	2	7
LAL-T F81	M	38	IMB	RHD	59%	21:36252871	2	GTC/GAC	V137D	241 832 (78.02%)	118 578 (38.26%)	-	-			123 254 (39.77%)	V20Db1Jb2-4	0.6035	yes	4	0	4	4	42
LAL-T A97	M	28	PRE-AB	RHD	44%	21:36231773	3	CGA/CAA	R177Q	215 585 (72.20%)	159 839 (53.53%)	Db1J1-1	0.4156	4	2	55 746 (18.67%)	-
												Db1J1-6	0.111	4	4
												Db1J1-3	0.2427	2	14
LAL-T E35	F	35	PRE-AB	RHD	52%	21:36252986	2	GAT/AAT	D99N	420 851 (85.87%)	277 993 (56.72%)	-	-	-	-	149 896 (30.59%)	V2Db1J1-2	0.6224	yes	8	7	0	5	54
LAL-T E29	M	22	TCR-GD+	TAD	44%	21:36171753	5	AGG/AGCATT	Q245Hfs*2	215 318 (82.86%)	112 417 (43.26%)	-	-	-	-	100 645 (38.73%)	Vb7-2Db2J1-2	0.6815	no	17	3	7	3	50
LAL-T E94	M	24	IMG	WT						358 965 (77.93%)	358 965 (77.93%)	Db1J2-1	0.2421	10	7	VDJ not done
LAL-T F40	M	36	IMG	WT						437 333 (63.05%)	437 333 (63.05%)	Db1J2-3	0.5234	3	1	VDJ not done
LAL-T A27	M	35	IMG	WT						151 489 (59.08%)	151 489 (59.08%)	Db1J1-2	0.8904	4	4	VDJ not done
LAL-T A44	M	28	IMG	WT						554 078 (89.21%)	554 078 (89.21%)	Db1J2-1	0.8986	3	9	VDJ not done
LAL-T D96	M	23	IMG	WT						263 139 (72.20%)	174 940 (48.00%)	Db2Jb2-3	0.7718	0	0	88 199 (24.20%)	-
LAL-T B32	M	16	IMB	WT						199 830 (72.90%)	182 675 (66.64%)	-				17 155 (6.26%)	Vb6-1Db1J2-7	0.4838	yes	6	4	1	2	45
																	Vb4-2Db1J2-7	0.08988	yes	6	4	4	2	51
LAL-T D78	F	20	IMB	WT						434 722 (89.94%)	217 370 (44.97%)	Db1J1-2	0.1178	4	5	217 352 (44.97%)	Vb10-1Db2Jb1-2	0.7551	no	0	7	11	1	45
																	Vb11-2Db2Jb2-3	0.1431	no	21	1	2	9	59
LAL-T E16	F	50	IMB	WT						334 191 (86.86%)	164 190 (42.67%)	-				170 001 (44.18%)	-
LAL-T B39	M	17	IMB	WT						580 843 (88.10%)	326 290 (49.49%)	Db2-J2-1	0.924	7	6	254 553 (38.61%)	Vb11-3Db2Jb1-2	0.8646	no	5	6	9	0	53
LAL-T C94	M	17	IMB	WT						399 612 (87.51%)	241 925 (52.98%)	Db1J1-3	0.3347	2	0	241 925 (52.98%)	Vb14Db1Jb1-2	0.752	yes	2	8	3	2	48
												Db2-J2-2	0.511	0	4
LAL-T E12	M	24	IMB	WT						478 545 (91.55%)	249 518 (47.73%)	Db1Jb2-1	0.629	4	10	229 027 (43.81%)	Vb7-2Db2Jb1-1	0.7302	yes	2	5	9	0	42
LAL-T E14	M	30	IMB	WT						545 541 (88.57%)	365 199 (59.29%)	Db1J1-2	0.8222	7	4	180 342 (29.28%)
